# Supplementary material for: Genome-wide screening in human embryonic stem cells identifies genes and pathways involved in the p53 pathway
Source: Mol Med. 2025 Mar 13;31:97. doi: 10.1186/s10020-025-01141-5 (PMC11907909; doi:10.1186/s10020-025-01141-5)
Supplement: Supplementary file 1 — Additional file 1. [file 10020_2025_1141_MOESM1_ESM.csv]

CS of significant genes in Nutlin Screen
gene_name	CS	p-value	FDR	Role	Control CS	Control FDR
TP53	11.2482939	0	0	TP53 Pathway	4.717242948	0
PMAIP1	5.805989438	4.44E-16	4.03E-12	TP53 Pathway	2.9307258	5.87E-10
NF2	5.619583559	5.31E-14	1.61E-10	Hippo Pathway	1.091509127	0.002560581
USP28	4.674970994	8.88E-16	5.38E-12	NA	2.712950807	1.58E-06
CCDC6	4.547584066	3.66E-09	0.00000317	NA	2.910718486	5.63E-08
TRIP12	4.322520003	4.51E-12	8.20E-09	NA	-0.549666716	0.463169123
PTEN	4.301250323	9.66E-15	3.51E-11	TP53 Pathway	3.763222899	2.80E-08
ZNF460	3.297595004	2.01E-09	0.00000183	NA	1.203033093	0.046502396
TP53BP1	3.290753597	1.21E-12	2.44E-09	NA	0.753238573	0.071818508
BAX	3.248903178	1.04E-11	1.58E-08	TP53 Pathway	1.254713205	0.006264322
GTF2I	3.232023077	0.0000197	0.003307883	NA	0.687090802	0.126015536
BAG6	3.228187412	2.19E-10	0.000000249	NA	-0.228742919	0.877457248
FBXO42	3.070765719	3.30E-11	4.28E-08	NA	2.499756453	2.57E-05
FAM193A	2.949265217	3.83E-13	9.94E-10	NA	1.765124501	0.001014582
SAV1	2.739684361	9.71E-11	0.000000118	Hippo Pathway	0.45580202	0.300668581
MNT	2.735603901	0.000000418	0.000210773	NA	0.432938095	0.049891766
JAG1	2.714026568	1.10E-09	0.00000111	NA	0.640532421	0.226949069
TAOK1	2.711178149	1.05E-04	9.26E-03	NA	0.667606153	3.68E-01
ZMYM2	2.705171476	7.88E-15	3.51E-11	NA	3.318180656	2.94E-10
DNAJC24	2.693843705	2.05E-08	0.0000143	Diphthamide Biosynthesis	0.476946059	0.482715
RALGAPB	2.628038694	9.71E-12	1.58E-08	NA	0.998976609	0.038575477
GRB10	2.580299022	0.000000438	0.000215089	NA	0.03935514	0.914758325
L3MBTL3	2.53413867	0.00000291	0.000983721	NA	0.357825583	0.423231927
B3GAT3	2.51979542	0.0000019	0.000732856	Glycosaminoglycan Biosynthesis-Heparan Sulfate	-0.685224433	0.36385315
ARID4B	2.490752421	6.93E-09	0.00000547	NA	0.025956312	0.995143471
CHD7	2.384501196	4.76E-09	3.93E-06	NA	0.793481796	2.42E-01
CHEK2	2.374921539	8.77E-09	0.00000664	TP53 Pathway	0.892085007	0.001236659
LATS2	2.367755138	4.43E-08	0.0000287	Hippo Pathway	-0.436387288	0.373606856
SUFU	2.348410228	1.83E-11	2.55E-08	NA	1.984401319	1.63E-05
RASA2	2.342907269	0.00000106	0.000467464	NA	1.337520665	0.003908299
B3GALT6	2.31564956	0.0000133	0.002630199	Glycosaminoglycan Biosynthesis-Heparan Sulfate	-0.439524449	0.446895741
DPH1	2.291317627	0.00000234	0.000886527	Diphthamide Biosynthesis	-0.760259257	0.383365181
EXT2	2.264877946	0.00011555	0.009807671	Glycosaminoglycan Biosynthesis-Heparan Sulfate	-0.802030252	0.010663908
LZTR1	2.25639404	0.000061	0.006577125	NA	1.01795693	0.127968941
RNF111	2.220720328	0.0000779	0.00760324	NA	0.441295339	0.727476473
SCAF8	2.195424975	0.00000732	0.001885695	NA	0.290766111	0.408250671
RPL22	2.189775296	0.0000211	0.003396654	NA	-1.049263735	0.07870594
SENP1	2.148574067	0.000000173	0.000104713	NA	-0.171572475	0.813131164
MYH9	2.148545023	0.000381609	0.019871505	NA	1.073467918	0.044581974
MAP4K4	2.144135758	0.000000242	0.000141653	NA	0.745023605	0.084360628
RNF126	2.092942045	0.00000148	0.000598501	NA	0.182693533	0.395258888
DPH2	2.049525129	0.00000317	0.001028829	Diphthamide Biosynthesis	-0.225461108	0.958755453
AMOTL2	2.037980536	0.00000247	0.00090074	NA	0.627560728	0.359920624
BARX2	2.031588844	0.0000174	0.003083489	NA	-0.085275373	0.977844902
EPB41L3	2.021319638	0.001968107	0.049228053	NA	-0.498890839	0.654460148
RSPH3	1.956628876	0.000604228	0.026092025	NA	0.156606909	0.994709146
MIDN	1.948533154	0.00000778	0.001962568	NA	0.245100937	0.756318827
GPATCH8	1.879634981	0.0000171	0.003083489	NA	-0.393790324	0.730082048
PLEKHA1	1.844568086	8.20E-10	0.000000876	NA	1.872795268	1.03E-05
SOX4	1.822406719	0.00000938	0.002230282	NA	0.507228667	0.55146518
B4GALT7	1.80158477	0.00017468	0.013003636	Glycosaminoglycan Biosynthesis-Heparan Sulfate	-0.618969934	0.351770097
YOD1	1.788357254	0.000623972	0.026479708	NA	0.432380975	0.085241535
FLCN	1.782451253	1.62E-09	0.00000155	NA	1.307010887	0.029875819
TMEM165	1.715989611	0.0000278	0.004087558	NA	-0.630734646	0.07141715
PTPRG	1.710637237	0.00000034	0.000181809	NA	0.888079264	0.062350835
NOXO1	1.708052241	0.0000922	0.00853838	NA	0.500230849	0.3570477
RLIM	1.687711361	0.000781653	0.029953476	NA	0.085223123	0.57709812
GPC4	1.674137483	0.00000255	0.000909234	NA	-0.109052607	0.434473685
MAP4K3	1.67027491	0.000225806	0.014871954	NA	0.765557697	0.025391122
ARID4A	1.66922677	0.0000449	0.005513865	NA	0.477221669	0.010618198
RB1	1.659496254	0.000279742	0.016881171	NA	0.698087454	0.157841621
GLCE	1.657650549	0.000404492	0.020512238	Glycosaminoglycan Biosynthesis-Heparan Sulfate	-0.919767436	0.033830892
TSC2	1.642757183	0.0000358	0.004715361	TP53 Pathway	1.65006888	0.003760516
ZC3HC1	1.636180979	0.001707012	0.045198485	NA	0.381831973	0.611026678
NXT1	1.63200909	0.00058927	0.025667851	NA	0.826583806	0.141234509
NISCH	1.593219241	0.000841573	0.031453359	NA	1.765144707	0.008555961
TAF3	1.591056485	0.0000246	0.003750044	NA	-0.78256391	0.017880479
SHROOM2	1.585085726	0.000564218	0.024996242	NA	1.767161487	0.000311531
SP4	1.570292551	0.000149113	0.011608969	NA	0.511301039	0.436643571
NFRKB	1.560491899	0.000835475	0.031312285	NA	-0.766989173	0.386555633
AP2S1	1.552874865	0.001065523	0.035324267	NA	0.061932591	0.977378794
SIAH1	1.545143062	0.00065631	0.027087163	TP53 Pathway	0.892129017	0.072495811
CASP9	1.522617795	0.000293052	0.017395416	TP53 Pathway	0.574824603	0.478902736
SPTBN4	1.520942536	0.00192471	0.04856534	NA	0.826977829	0.028232773
LHFPL2	1.509893448	0.0000303	0.004298594	NA	0.450256607	0.297982988
SSX4B	1.505914732	0.000984316	0.033926199	NA	-0.066005416	0.6864813
ATAD1	1.486337015	0.0000124	0.002525065	NA	0.638030205	0.084473183
SHANK1	1.476845284	0.00159183	0.043739306	NA	-0.15169541	0.235457975
TMED10	1.476834369	0.0000536	0.00608524	NA	-1.052029766	0.004654397
PPIE	1.457790565	0.000180483	0.013272413	NA	-1.948154915	0.000516023
B3GALT5	1.433540348	0.001376904	0.040666794	NA	0.067942975	0.957814067
SLC52A2	1.429762698	0.000361551	0.019146415	NA	-0.034971417	0.925055956
CETN1	1.414678061	0.00018705	0.013482438	NA	-0.385077572	0.54872124
SBDS	1.412250477	0.000371305	0.019580225	NA	-0.990307459	0.126079431
DHX35	1.408690039	0.000084	0.007992043	NA	-1.749490782	0.001753037
NECAB2	1.394911814	0.00194716	0.048947785	NA	0.236003406	0.910479522
DAB2IP	1.393236448	0.000243055	0.015454927	NA	1.178907806	0.000326603
SRRM4	1.37638195	0.00000945	0.002230282	NA	0.352492938	0.113344534
C3orf84	1.365801955	0.0000173	0.003083489	NA	0.053419982	0.578126726
METTL23	1.33582729	0.000350353	0.018783073	NA	-0.070092946	0.92900809
SOGA2	1.330023913	0.0000221	0.003485019	NA	0.501935996	0.617066699
PAWR	1.325298789	0.0000321	0.004460852	NA	1.896392908	3.59E-05
TIAL1	1.323854888	0.000259083	0.016006765	NA	0.97867584	0.112709753
RFPL1	1.322033592	0.001264402	0.03892644	NA	0.583383376	0.144904956
NAV1	1.316674744	0.000657248	0.027087163	NA	-0.748161578	0.176559515
CASP7	1.312648834	0.00076248	0.029280522	NA	-0.020991499	0.864832927
PRAMEF11	1.305374742	0.000132014	0.010692273	NA	0.645431698	0.175919433
DEPDC4	1.277577915	0.000109276	0.009451855	NA	0.102362712	0.996866903
RNF166	1.262679949	0.000870152	0.031930174	NA	0.274996303	0.233246772
BCR	1.25643457	0.000331804	0.01815328	NA	-0.675603362	0.125870333
MTL5	1.25277466	0.001853684	0.047489862	NA	0.642528582	0.122741252
DCP2	1.247203952	0.000687133	0.027907379	NA	-0.364236752	0.653259753
SND1	1.245996754	0.0000105	0.002292824	NA	0.091106674	0.962376425
PDCD10	1.245334226	0.000618018	0.026351348	NA	-0.188416295	0.713074446
DIABLO	1.243032974	0.000382902	0.019871505	NA	0.636365076	0.316582968
TIA1	1.242430007	0.001396088	0.041033226	NA	0.98681613	0.008386307
C1orf194	1.23266148	0.001971558	0.049228053	NA	0.29148058	0.373897902
WDR6	1.232352013	0.0000788	0.007617546	NA	0.641332499	0.404557619
TYROBP	1.22572552	0.001158686	0.037118836	NA	0.797656334	0.186726667
CLIC3	1.220123612	0.000924608	0.033452144	NA	-0.025942496	0.389895483
HDGFRP2	1.206047797	0.001445767	0.04195035	NA	-0.365663995	0.428604367
USH2A	1.185610232	0.001238968	0.038535298	NA	-0.027942106	0.933375532
ITPR1	1.183703556	0.000521053	0.024528741	NA	-0.278072976	0.846533122
E2F7	1.175014221	0.001337389	0.039836519	NA	0.598007683	0.012528876
ROCK2	1.174664985	0.0000631	0.006630068	NA	2.072449345	0.000524556
PCGF6	1.158318088	0.00000441	0.001271525	NA	-0.202122497	0.625136772
IKZF4	1.155384133	0.001676568	0.044850059	NA	0.265694784	0.75036008
CAPN2	1.133180148	0.000323226	0.017845204	NA	-0.046285288	0.965658791
KRTAP10-1	1.131850402	0.001443943	0.04195035	NA	0.07568539	0.985312053
ATF4	1.128815534	0.001172418	0.037295608	NA	-1.276670145	0.013427668
NAGK	1.124959795	0.000697671	0.028006993	NA	-0.578905617	0.53894784
DNAJB5	1.121838184	0.001012962	0.034520533	NA	0.687816802	0.008741009
GFI1	1.11950595	0.000287722	0.017135036	NA	0.895370556	0.017133356
TRIM14	1.113189286	0.001547453	0.043510738	NA	0.774461614	0.254219407
TSC1	1.109255419	0.001530099	0.043290833	NA	1.682513076	0.000372507
GATAD1	1.105914971	0.001456202	0.042118556	NA	0.214722065	0.439049131
CSNK2A2	1.099537401	0.001036745	0.034919653	NA	1.064745812	0.021529832
HES5	1.092967058	0.00139561	0.041033226	NA	0.322596445	0.570548758
RXFP4	1.079149174	0.0000228	0.003565451	NA	0.139965687	0.530278155
RBM47	1.077962441	0.001978564	0.049228053	NA	0.626375858	0.140220452
ROCK1	1.066732953	0.000962171	0.033718067	NA	2.005490096	4.12E-05
MRPL34	1.064034154	0.0000745	0.007357577	NA	-0.831091391	0.224830543
CPS1	1.06224624	0.000316177	0.017731395	NA	0.857509898	0.085611159
HTR1D	1.056078934	0.001283231	0.039031796	NA	1.167693504	0.011042245
HCAR3	1.021551672	0.0000353	0.004715361	NA	0.104309129	0.417967596
CASP3	1.00917901	0.000707498	0.028243947	TP53 Pathway	0.76180401	0.065506029
C10orf10	1.006211816	0.000727703	0.028610372	NA	0.582229831	0.433810791
RPTN	0.964616329	0.001679943	0.044874251	NA	0.703613387	0.105560686
CD48	0.963723807	0.001185781	0.037298841	NA	-0.207774528	0.969726045
SEPW1	0.962731018	0.000272901	0.016578537	NA	0.070961248	0.71009547
PYCR1	0.958685549	0.000501748	0.024006303	NA	0.187544391	0.748684516
NRBF2	0.956129823	0.001110165	0.036159011	NA	-0.656377169	0.370254904
SPRED1	0.954596439	0.000527437	0.024528741	NA	0.720695651	0.043540245
FSHR	0.950397273	0.00000474	0.001346211	NA	0.353367242	0.411962621
ILVBL	0.93355012	0.000478815	0.023139586	NA	-0.202797384	0.740560889
ZNF311	0.93312881	0.000927426	0.033452144	NA	0.389851251	0.650959094
THNSL2	0.928280863	0.000712929	0.02827431	NA	-0.328904124	0.565197614
TMEM38A	0.912967599	0.000686662	0.027907379	NA	0.558882668	0.50213784
ZNF490	0.889156287	0.001282071	0.039031796	NA	0.231515405	0.12859103
SCG2	0.884564727	0.001070388	0.035324267	NA	-0.25936872	0.389895483
UBE2I	0.882939826	0.000490349	0.023625198	NA	-0.652124433	0.010764666
C7orf41	0.87476989	0.001499732	0.042976916	NA	0.121688922	0.652612785
CLIC5	0.861630861	0.000308749	0.017470741	NA	-0.123149834	0.65546123
KCNC1	0.857439796	0.000688455	0.027907379	NA	0.214997006	0.16506981
ZNF77	0.839769091	0.000243486	0.015454927	NA	0.904891159	0.046806835
C19orf10	0.834627871	0.000625402	0.026479708	NA	0.042720794	0.74863367
FBXW2	0.833895298	0.000712161	0.02827431	NA	0.184466858	0.4246601
SLC16A4	0.830879172	0.002027307	0.049897019	NA	0.681633359	0.010132613
DNAJB4	0.812827224	0.00129521	0.039111129	NA	0.480915311	0.212389624
CXorf57	0.808741722	0.0000499	0.005880485	NA	0.02785147	0.735895501
ELOVL6	0.801435508	0.000949704	0.033495964	NA	0.087249983	0.953512782
BROX	0.786257341	0.000610892	0.026125399	NA	0.482266074	0.126698335
CTDSPL	0.776395787	0.00065072	0.027062381	NA	-0.059470889	0.789024525
SOCS5	0.764339049	0.001617298	0.043914434	NA	-0.098293879	0.295282038
ZNF530	0.760136861	0.001489441	0.042807281	NA	0.727203568	0.122249241
PIAS4	0.755757574	0.000997738	0.034129794	NA	0.368039927	0.503123163
FAM69B	0.73947818	0.001920133	0.04856534	NA	0.807226493	0.064037244
NEIL2	0.727627445	0.000219781	0.014840503	NA	0.219263159	0.957966757
WNT10A	0.706791179	0.001138582	0.036603908	Hippo Pathway	0.042029489	0.913268975
ARL5A	0.701730661	0.00061128	0.026125399	NA	0.32390234	0.747897546
SLCO6A1	0.690822005	3.35E-04	1.82E-02	NA	0.352613712	3.23E-01
C12orf74	0.68486981	0.002013249	0.049618246	NA	0.269993379	0.818749158
GCGR	0.684282944	0.001279775	0.039031796	NA	0.164870075	0.418352988
PJA2	0.662814113	0.001695991	0.045136145	NA	-0.213867429	0.65494263
TRPM1	0.572929084	0.001300546	0.039111129	NA	0.087137161	0.62136205
CNDP2	0.531582209	0.001824589	0.047076474	NA	0.205038047	0.646839247
FIS1	0.443181911	0.001640093	0.044199776	NA	-0.020132551	0.928927687
MAP2	0.431912585	0.00142027	0.041475536	NA	0.495468373	0.383375691
KCNMB1	-0.330405769	0.001632709	0.044066162	NA	0.410527956	0.602264441
TUBA1A	-0.55284626	0.001431294	0.041730373	NA	0.099084166	0.952845266
UPF3A	-0.557988929	0.001957723	0.049116144	NA	-0.257842908	0.709178009
C20orf24	-0.582669606	0.001762082	0.045854522	NA	0.426764589	0.008421436
SLC2A3	-0.674491113	0.001051686	0.03511549	NA	0.196742841	0.377449395
KNSTRN	-0.727925184	0.00106674	0.035324267	NA	0.505343973	0.607333231
DYX1C1	-0.750811811	0.000191987	0.013606158	NA	0.01048604	0.980243549
FAM135B	-0.750901936	0.001791581	0.046422637	NA	0.306264079	0.631256189
MBTD1	-0.762132653	0.00033093	0.01815328	NA	1.150350344	0.001814512
CENPO	-0.797758039	0.001976109	0.049228053	NA	-0.437008456	0.208457351
KLHL42	-0.842503998	0.00094328	0.033495964	NA	0.40247931	0.584977516
FBXO46	-0.882460608	0.000536567	0.024570288	NA	0.198110444	0.65458893
NSL1	-0.926939579	0.000836075	0.031312285	NA	-1.737656734	0.006205218
IFNA14	-0.931837477	0.001729602	0.045443445	NA	0.437369188	0.624889447
SSR4	-0.961641834	0.00060619	0.026092025	NA	0.064402229	0.764944643
ATP2B4	-0.975136352	0.001535979	0.043369952	NA	-0.61987325	0.407963921
VIPAS39	-0.988531751	0.000153102	0.011833828	NA	0.212608906	0.893619687
INSR	-0.989823405	0.001981416	0.049228053	NA	-0.573474098	0.183938551
AVL9	-1.001799626	0.001632709	0.044066162	NA	-0.988698273	0.027223997
ITGAD	-1.00385506	1.91E-03	4.86E-02	NA	-0.210328963	0.932320266
MYLK2	-1.004818212	0.000609974	0.026125399	NA	-0.353386085	0.408730768
PRDM4	-1.012576233	0.001437856	0.041854516	NA	-0.145678921	0.861716265
PGRMC2	-1.012776934	0.001593359	0.043739306	NA	-0.072371906	0.750517456
TFAP4	-1.01725463	0.001185042	0.037298841	NA	-0.669423976	0.297409491
ZNF366	-1.017468947	0.001852353	0.047489862	NA	0.075797191	0.557434822
TSEN2	-1.019842302	1.89E-03	4.81E-02	NA	-1.431188467	1.48E-02
WDR61	-1.022756314	0.001169414	0.037265317	NA	-1.016548727	0.006661713
TRMU	-1.036992511	0.001650042	0.044336333	NA	0.037826003	0.645841511
CHCHD5	-1.039865621	0.000963426	0.033718067	NA	0.231387162	0.40225865
MRPS14	-1.04454913	0.00115496	0.037064822	NA	-1.271447251	0.06487333
USP48	-1.063138557	0.000474055	0.023023343	NA	-0.546022408	0.065175007
RHOA	-1.070674956	0.0000724	0.007344913	NA	0.187920601	0.784403473
ORM1	-1.080532355	0.000911761	0.033208434	NA	0.206929385	0.887114587
DDHD2	-1.09713458	0.000507783	0.024093311	NA	-0.685491383	0.417665511
RASL10B	-1.099419347	0.001584839	0.043739306	NA	0.389939463	0.426609381
SMG9	-1.105227778	0.001830671	0.047166391	NA	-0.381642888	0.024149365
CHTF18	-1.124548614	0.000575193	0.025358733	NA	-1.612995442	0.011757772
REM2	-1.124573138	0.00097396	0.033859024	NA	0.165033198	0.698695842
RNF19B	-1.12715489	0.001846453	0.047438446	NA	0.153478314	0.547416321
DET1	-1.132303414	0.000281207	0.016896953	NA	-0.476988801	0.592958981
COPB1	-1.148005723	0.000471499	0.023018293	NA	-1.640664112	0.000693029
BCL9L	-1.163099558	0.0000172	0.003083489	NA	-0.439672992	0.607542391
DCTN5	-1.167296334	0.00037628	0.019696674	NA	-1.666641289	0.001283584
SCN4B	-1.172697469	0.001023376	0.034680228	NA	0.031573793	0.545907763
METTL3	-1.182396371	0.000941443	0.033495964	NA	-0.782310452	0.107132466
SMAD2	-1.196326554	0.001228003	0.038368308	Hippo Pathway	-1.300917909	0.028184607
FLII	-1.210132043	0.000346963	0.018700982	NA	-1.083047838	0.113344534
HHEX	-1.219498324	0.001948318	0.048947785	NA	-0.639984006	0.250341752
YEATS2	-1.222288426	1.87E-04	1.35E-02	NA	-1.761326899	0.00992825
TNFRSF21	-1.22564175	0.000201476	0.013862163	NA	-0.211279336	0.448162612
RBM7	-1.22626467	0.000222029	0.014871954	NA	-0.269131179	0.490904798
ATR	-1.230640704	0.000472684	0.023018293	TP53 Pathway	-1.122763293	0.004236711
CCNI2	-1.232059008	0.001005841	0.034342288	NA	-0.140140443	0.997313214
MED23	-1.245771444	0.00093348	0.033495964	NA	0.540465139	0.434483683
TGIF1	-1.261766346	0.001069317	0.035324267	NA	-0.429015964	0.282615224
FOSL1	-1.264046023	0.000503546	0.024006303	NA	1.194567148	3.96E-05
KLHL3	-1.269537056	0.00155346	0.043551633	NA	-0.268760754	0.737807165
RRP8	-1.272548955	0.001127803	0.036386154	NA	-0.403996161	0.645097484
RAD54L	-1.278436461	0.000166784	0.012518437	NA	0.304947904	0.858438858
AGAP7	-1.280990416	0.000552675	0.024787127	NA	-0.067591769	0.723012181
C11orf84	-1.290889172	0.001687217	0.045002373	NA	-0.96798754	0.076553237
NOL6	-1.293226638	0.00170274	0.045151186	NA	-1.220214934	0.054734965
TXNDC11	-1.296478617	0.001773701	0.046090863	NA	0.075569402	0.968719007
PSENEN	-1.298349094	0.000131156	0.010690667	NA	-0.084887777	0.642861129
USP51	-1.309616646	0.000424349	0.021292468	NA	-0.588576428	0.567363124
ELOVL5	-1.31149963	0.000875469	0.032060526	NA	0.485892181	0.30360822
ZNF675	-1.313902814	0.001544177	0.043485953	NA	-0.660999329	0.487189327
CNPY2	-1.319652733	0.001323143	0.039659364	NA	-0.001529976	0.982451136
MTX2	-1.322881798	0.00000386	0.001189263	NA	-0.417279411	0.269025453
RPL24	-1.326790445	0.001818528	0.047053761	NA	-0.958052641	0.085688145
FAM208A	-1.331556809	0.000602237	0.026092025	NA	-0.802074436	0.011772583
ATAD5	-1.334786283	0.001760181	0.045854522	NA	-1.903916436	0.01318005
CNTD2	-1.338611633	0.000835794	0.031312285	NA	-0.314782261	0.666060684
HIST1H4K	-1.34095325	0.000556433	0.024857174	NA	-0.351763143	0.446100271
SNX17	-1.350849871	0.001242432	0.038558146	NA	-0.198175463	0.693299736
THPO	-1.354339543	0.00030229	0.017401578	NA	-0.098011619	0.896974414
UBA6	-1.354339543	0.000686016	0.027907379	NA	0.308438786	0.562493345
CCDC9	-1.357069381	0.001986576	0.049228053	NA	-0.492867564	0.112920291
ZNF286A	-1.372351721	0.001699687	0.045136145	NA	-0.319569968	0.670373757
RASSF9	-1.374592612	0.001716985	0.045396391	NA	0.398486434	0.226652104
RAPSN	-1.38342514	0.000204387	0.013907725	NA	0.017809902	0.908721517
EFNA3	-1.386213044	0.00097564	0.033859024	NA	0.210724629	0.635348325
UEVLD	-1.387415009	0.0000912	0.008498081	NA	-0.224068575	0.76145162
ADAP1	-1.396203583	0.000469906	0.023018293	NA	-0.319314918	0.833822737
TTK	-1.402574336	0.00027647	0.016739331	NA	-0.724814326	0.107287025
ADPRHL2	-1.415442103	0.001256886	0.038760744	NA	-0.541232583	0.121537729
HOXC5	-1.419093561	0.001616119	0.043914434	NA	-0.251101774	0.793271921
NPAS1	-1.432772052	0.000743161	0.028834478	NA	-0.641411915	0.356074278
FMN2	-1.439732224	0.0000595	0.006476138	NA	0.258617406	0.594782175
PTGES3	-1.44228238	0.000953934	0.033514992	NA	0.068112395	0.557023145
INTS6	-1.447062417	0.001041367	0.034919653	NA	-0.052913884	0.264205263
FADS2	-1.448562023	0.001280068	0.039031796	NA	-0.744871954	0.100988062
PPP2R5C	-1.450741321	0.000736504	0.02876958	NA	0.497469941	0.653132484
VHL	-1.45342562	0.000546223	0.024680601	NA	-0.479465761	0.573577346
RNF4	-1.47295968	0.000018	0.003085335	NA	-0.937062691	0.00349472
MAP1B	-1.480237715	0.001114751	0.03618015	NA	-0.309338964	0.898002272
MAFK	-1.483409143	0.000225533	0.014871954	NA	-0.101400333	0.87415125
ALG8	-1.487787915	0.0000109	0.002322621	NA	-1.264120282	0.012488533
PPP4R1	-1.49526739	0.00000814	0.002025213	NA	-0.253998926	0.32142193
RFX6	-1.496467732	0.001573028	0.043555624	NA	0.129455588	0.970017537
EED	-1.508651227	0.001632709	0.044066162	NA	-1.084573728	0.119753861
MRPL15	-1.519215721	0.001188947	0.037298841	NA	-1.573303742	0.000835712
USP37	-1.519215721	4.41E-04	2.21E-02	NA	-1.812007769	4.20E-05
SLC1A2	-1.519429128	0.000892333	0.032612361	NA	-0.033763083	0.955018429
CABIN1	-1.51958369	0.000156061	0.011910454	NA	-0.781423343	0.162268121
HIST1H2AE	-1.520624621	0.001295684	0.039111129	NA	-0.052727354	0.998078562
RLF	-1.525978818	1.37E-03	4.05E-02	NA	-0.842062289	0.377737791
SPOCK1	-1.526138062	0.000537019	0.024570288	NA	-0.331718731	0.796598388
PKN2	-1.549063399	0.0000855	0.008091652	NA	0.124111543	0.847462468
AKAP8L	-1.552511458	0.000943955	0.033495964	NA	-0.360637952	0.372079254
SPIRE2	-1.564044648	0.0000594	0.006476138	NA	-0.382934406	0.558335636
SAMD10	-1.567048821	0.00159411	0.043739306	NA	-0.302562702	0.588753237
CRK	-1.57020853	0.000134358	0.010692273	NA	-0.375676672	0.819310627
SULT1A4	-1.580247228	0.00011749	0.009925967	NA	-0.957629767	0.015376909
CPA4	-1.585514998	0.001061835	0.035324267	NA	-0.492351468	0.093596041
UBE2A	-1.587818888	0.001984328	0.049228053	NA	-0.929726165	0.161361217
METAP2	-1.592888279	0.000929954	0.033452144	NA	-1.390536292	0.00790054
ATXN7L2	-1.594018266	0.002010411	0.049615627	NA	-0.750541834	0.409523537
SMC3	-1.599163399	0.000296204	0.017401578	NA	-1.446497738	0.036031209
ASL	-1.606876775	0.00110773	0.036159011	NA	0.581107725	0.427982114
IKZF3	-1.608690131	0.001610699	0.043914434	NA	0.365230937	0.662531512
HSPA13	-1.623564413	0.001187567	0.037298841	NA	-0.763706908	0.206538054
RFWD2	-1.629382435	0.0000105	0.002292824	NA	0.076948302	0.998723767
C19orf53	-1.635087677	0.00108273	0.035548263	NA	-1.134138575	0.010104451
SKA2	-1.648121127	0.000122188	0.010180833	NA	-0.678793197	0.560274186
ATP1A1	-1.650158024	0.0000578	0.00636724	NA	-0.28450072	0.403772132
ZNF784	-1.653575465	0.001169208	0.037265317	NA	0.055499411	0.977378794
RGS22	-1.654911419	0.001270282	0.039031796	NA	0.047871974	0.832397968
ZCRB1	-1.656423352	0.001658255	0.044491208	NA	-1.57054307	0.000752529
TMTC4	-1.657579991	0.000478996	0.023139586	NA	-0.467961009	0.610890997
COMMD3-BMI1	-1.664527144	0.001019058	0.034598457	NA	-0.185718407	0.708339907
PGAP3	-1.665149158	0.000269824	0.016475108	NA	-1.073243245	0.003550566
MTA3	-1.66543421	0.000304652	0.017401578	NA	-0.69373914	0.081824125
PTPLB	-1.672434347	1.56E-04	0.011910454	NA	0.015078733	0.549820478
BDP1	-1.673787509	0.002004082	0.049587682	NA	-1.149497572	0.03581058
CYFIP1	-1.681389982	0.000012	0.002514365	NA	-0.297521012	0.891275591
NCSTN	-1.682319381	0.001756402	0.045854522	NA	-1.215921617	0.043421911
C19orf12	-1.689043925	0.001279476	0.039031796	NA	-0.040504224	0.620870225
CBLL1	-1.689843371	0.000108136	0.009443142	NA	0.336955113	0.58215199
RECQL5	-1.692624074	0.001731274	0.045443445	NA	-0.302644215	0.628502639
ZFAND5	-1.694194652	0.00019401	0.013606158	NA	-1.437778814	0.03364256
ACVR1B	-1.695802598	0.001406108	0.041194418	NA	-0.975634053	0.007746157
TMEM199	-1.697235338	0.000185526	0.013482438	NA	-1.045893002	0.002548794
NLE1	-1.702565702	0.000252156	0.015685502	NA	-0.592698714	0.394503846
BMP2K	-1.706233185	0.000456098	0.022573766	NA	-0.302720501	0.821075524
GLUD1	-1.726691642	0.000759554	0.029229953	NA	0.246765248	0.276179054
GNA11	-1.726691642	0.000979802	0.033899271	NA	-0.773832473	0.014838959
DPH3	-1.727828116	0.001229374	0.038368308	Diphthamide Biosynthesis	-1.338999949	0.020946327
KPNA2	-1.728441751	0.000542483	0.024680601	NA	-0.433216959	0.464792183
HPN	-1.730700804	0.000307145	0.017434323	NA	-0.826258247	0.326963812
IRF3	-1.739526212	0.001057417	0.035242045	NA	-0.010932306	0.5657041
SIRT7	-1.741404326	0.000155232	0.011910454	NA	-0.793253656	0.159209726
MYSM1	-1.743729766	0.00000486	0.001357117	NA	-0.635536751	0.368549908
POLRMT	-1.746244625	0.001183093	0.037298841	NA	-1.423734108	0.015811873
ELL2	-1.753725195	0.000996906	0.034129794	NA	0.009103533	0.046502396
MPRIP	-1.753847791	0.001568484	0.043551633	NA	-0.541681215	0.032365703
KDM5D	-1.759320237	0.000556974	0.024857174	NA	0.344903511	0.289211635
GEN1	-1.76329478	0.0000565	0.006262722	NA	-0.40623838	0.624726922
NANOS1	-1.767658836	0.000723933	0.028523921	NA	-1.363424901	0.010247433
OXSM	-1.770303217	0.0000165	0.003083489	NA	-0.263694473	0.8676548
NAA30	-1.785214789	0.001460557	0.042177344	NA	-0.297067563	0.626922004
THAP4	-1.799608671	0.001500075	0.042976916	NA	-1.682096637	0.001290226
NUP37	-1.801988148	3.38E-05	4.58E-03	NA	-0.559898257	0.271423824
U2SURP	-1.802563748	0.001731274	0.045443445	NA	-2.204014315	0.005874753
HMGCS1	-1.811699494	0.000628168	0.026494343	NA	-0.085221819	0.804021028
SH2B1	-1.823960362	0.001237362	0.038535298	NA	-0.41442339	0.268707501
C12orf49	-1.830585289	0.000944283	0.033495964	NA	-0.174809718	0.824434651
SPATA21	-1.831854587	0.00085761	0.031641555	NA	-0.880027867	0.016389548
KDM8	-1.841701255	0.000560059	0.024933607	NA	-1.047498478	0.159597242
ALYREF	-1.847061432	0.000336337	0.018291079	NA	-0.68749908	0.221756052
GPATCH1	-1.84926142	0.000191491	0.013606158	NA	-1.351353454	0.015866993
RNF145	-1.850240194	0.0000926	0.00853838	NA	0.082180424	0.941605567
SERF1B	-1.850763084	0.001095817	0.03586382	NA	-1.205056947	0.033466944
CIB2	-1.854585004	0.001569008	0.043551633	NA	-0.217291801	0.160509991
SPN	-1.857168793	0.00031726	0.017731395	NA	0.077888996	0.929538421
F8A3	-1.862340325	1.31E-03	3.94E-02	NA	-1.723991267	6.06E-03
RHOG	-1.862371093	0.000653575	0.027087163	NA	-0.148935899	0.972491485
TTLL9	-1.868045334	0.000733062	0.028724355	NA	0.377807248	0.814503157
SMYD3	-1.873108774	0.000157672	0.011983087	NA	-0.21358852	0.970064106
ISY1	-1.874081114	0.001188947	0.037298841	NA	-0.77072354	0.361599804
NVL	-1.875754901	0.001570487	0.043551633	NA	-1.915999398	1.96E-05
MORC2	-1.876827601	0.000604797	0.026092025	NA	-1.132063197	0.113344534
PPIH	-1.88073741	0.001887353	0.048078325	NA	-0.659484743	0.140090048
CNTN2	-1.881470021	0.001521515	0.043290833	NA	-1.08430566	0.132507271
FOXA3	-1.890152751	0.001725018	0.045443445	NA	-0.238002685	0.569423554
FANCD2	-1.892995875	0.00016113	0.012177373	NA	-2.225416442	0.000890126
TCF7	-1.895599381	0.000976774	0.033859024	Hippo Pathway	0.180019383	0.980204857
MYO5B	-1.901111429	0.001580052	0.043683495	NA	0.006530984	0.946781721
CLDN15	-1.902877378	0.000819838	0.030920585	NA	-0.246505548	0.87247186
REV1	-1.90606473	0.0000219	0.003484496	NA	-0.799019149	0.31056216
CPOX	-1.906754161	0.000921879	0.033423166	NA	-0.539293719	0.160409648
PCNA	-1.911599827	0.000943955	0.033495964	NA	-1.067079173	0.116759453
ALKBH1	-1.923271684	0.00000914	0.002230282	NA	0.101118137	0.406558094
OBSL1	-1.924908067	0.000454348	0.022552505	NA	-0.480623416	0.29125326
EFTUD1	-1.926004846	0.000799734	0.030389889	NA	-1.877115873	0.001444846
KIF18A	-1.933976516	0.00000922	0.002230282	NA	-1.722539698	0.011608398
GATM	-1.934167562	0.001617417	0.043914434	NA	0.513380484	0.574774769
SYVN1	-1.934167562	0.0000328	0.004519375	NA	-0.832559713	0.353897529
ZCCHC9	-1.934167562	0.0000535	0.00608524	NA	-0.975036241	0.015376909
DUSP23	-1.950298963	0.001699467	0.045136145	NA	-0.465772542	0.372079254
TFAP2C	-1.971356538	0.000319962	0.017793499	NA	-1.417939163	0.001710661
KCNJ15	-1.973418459	0.000374314	0.019650421	NA	0.289389513	0.758576919
CRHR2	-1.984143564	0.0014201	0.041475536	NA	-0.827240035	0.141568459
APEX2	-1.990189703	4.04E-05	5.06E-03	NA	-0.133044951	0.917586938
NEK9	-1.995669471	0.001452023	0.042064653	NA	-0.012146894	0.836402727
AP1M1	-1.995803479	0.001887677	0.048078325	NA	-0.155728348	0.125849989
SMTN	-2.005067923	0.001246071	0.038558146	NA	-1.442004088	0.018760927
RBBP7	-2.010640243	0.0000467	0.005660727	NA	0.418786733	0.203482074
CDCA7	-2.016595515	0.00079053	0.030103117	NA	-0.867155283	0.146064597
CORO7	-2.018043713	0.001921578	0.04856534	NA	-0.34025645	0.898627378
B4GALT5	-2.023087788	0.000225622	0.014871954	NA	0.308238838	0.817963255
KLHL11	-2.023752581	0.001564342	0.043551633	NA	-0.33529931	0.7415064
EEF1A1	-2.024460201	0.000132651	0.010692273	NA	-1.491625324	0.029384855
DAZAP1	-2.028650217	0.001986227	0.049228053	NA	-0.360803267	0.15780132
KCNH7	-2.039690878	0.001588639	0.043739306	NA	-0.622549071	0.474132021
DDB1	-2.03974658	0.001510592	0.04314213	NA	-2.077552323	0.000201678
NAPG	-2.042402549	0.001287164	0.039031796	NA	-1.14758766	0.136074455
ZNF143	-2.045621891	0.00019624	0.013657127	NA	-0.895995715	0.189633295
DHX30	-2.056002374	0.000186436	0.013482438	NA	-0.896821509	0.019291885
HELLS	-2.056827578	0.000649932	0.027062381	NA	-0.610093933	0.426609381
SCAF11	-2.058166743	0.001252416	0.038688583	NA	0.432783218	0.34022662
ITGB1	-2.058736664	0.0000765	0.007511973	NA	0.3372802	0.551121138
INPP5K	-2.059113497	0.0000279	0.004087558	NA	-0.038004606	0.775551354
PPP1CA	-2.061202802	0.0000396	0.005023655	Hippo Pathway	-0.298147418	0.630351767
SULF2	-2.084451108	0.000262362	0.016154399	NA	0.073567477	0.473644831
NGLY1	-2.085323751	0.000406541	0.020512238	NA	-0.074053645	0.377080058
MFAP1	-2.092531537	0.000972113	0.033859024	NA	-1.558511488	0.028227166
AARD	-2.097319703	0.000986788	0.033944911	NA	-0.343953343	0.352175416
UNC5D	-2.102378933	0.001115703	0.03618015	NA	-0.370740911	0.275122129
MLLT4	-2.10277227	0.001402928	0.041167668	NA	-0.541665267	0.167136897
WDR33	-2.105325835	0.000988596	0.033944911	NA	-1.731305836	0.008697799
IARS2	-2.112129701	0.001626547	0.044066162	NA	-1.015643087	0.003348847
C17orf53	-2.120359284	0.0000623	0.006577125	NA	-1.333252427	0.000140435
GPS2	-2.121463209	0.001738186	0.045493397	NA	-0.085789639	0.721997414
HSPA4	-2.124210642	0.0000202	0.003332597	NA	-0.429721515	0.345354262
CHRND	-2.127025884	0.000226125	0.014871954	NA	-1.256152517	0.028145376
DARS2	-2.127025884	0.001537671	0.043369952	NA	-1.432223026	0.010564155
DLAT	-2.127025884	0.000949341	0.033495964	NA	-0.74949321	0.215968636
PLCE1	-2.127025884	0.000523544	0.024528741	NA	0.352465702	0.759754945
POLD1	-2.127025884	0.000100655	0.008962265	NA	-1.124655359	0.029876442
SLC35G5	-2.127025884	0.000636767	0.026663535	NA	-0.619545121	0.463668287
LDHD	-2.128791123	0.001350707	0.040090781	NA	-0.170938007	0.796326078
RHOC	-2.132565595	0.000176513	0.01308648	NA	-0.411338437	0.821178712
DEAF1	-2.133243805	0.000017	0.003083489	NA	0.054217582	0.964383547
NME6	-2.138940359	0.00000141	0.000581553	NA	-1.409853785	0.000397351
SPEN	-2.140796778	0.000395333	0.020227666	NA	-0.444648258	0.579978353
SEC63	-2.149016496	0.001610096	0.043914434	NA	-1.14643539	0.007398486
TCEAL4	-2.153258147	0.001188947	0.037298841	NA	-0.910402101	0.163844083
COQ4	-2.166690513	0.000689849	0.027907379	NA	-0.696428652	0.050197864
CHMP5	-2.169516571	0.000204435	0.013907725	NA	-0.177481585	0.851223234
ZFP36L1	-2.187491644	0.001034307	0.034919653	NA	-0.59187917	0.297766573
TNKS	-2.19390849	0.000508023	0.024093311	NA	-0.652460387	0.380774976
NUS1	-2.194734639	0.0000236	0.003635304	NA	-1.102072	0.116759453
CMTM3	-2.197403714	0.0000897	0.008398892	NA	-0.290145184	0.966412828
ILDR2	-2.204436455	0.00079053	0.030103117	NA	-0.678276739	0.42794536
MTIF2	-2.206080068	0.00079053	0.030103117	NA	-0.929894211	0.074521299
RASGRP2	-2.208362863	0.000937689	0.033495964	NA	-0.471439268	0.44851642
SLU7	-2.208485474	0.001337251	0.039836519	NA	-1.492806176	0.038312704
SERF1A	-2.214724977	0.000699425	0.028006993	NA	-1.205056947	0.033466944
UTP23	-2.215641289	0.000316606	0.017731395	NA	-1.382740256	0.05737308
LMAN1	-2.218305553	0.001244249	0.038558146	NA	0.462754802	0.268976605
LARS	-2.223437866	0.001824008	0.047076474	NA	-1.351560076	0.042127556
CDCA7L	-2.229248525	0.000241703	0.015454927	NA	-0.36604766	0.878382048
GMIP	-2.230444209	0.000628664	0.026494343	NA	-0.832327928	0.276145693
NOL9	-2.245536874	0.0009123	0.033208434	NA	-1.08422633	0.053573103
ADAMTSL2	-2.2543073	0.001864704	0.047704909	NA	-1.078976587	0.112123867
CDC40	-2.256756321	0.001028877	0.034801715	NA	-1.167518555	0.014712678
ACTL6A	-2.262497804	0.000712233	0.02827431	NA	-1.221260268	0.030850713
ACTB	-2.266725869	0.000562812	0.024994905	Hippo Pathway	-1.125854842	0.095853253
IPO9	-2.272787811	0.000394645	0.020227666	NA	-0.582576175	0.067365715
SSR2	-2.273446098	0.001130064	0.036394468	NA	-0.490421026	0.355797645
PFAS	-2.273926051	0.0000412	0.005124352	NA	-0.249203896	0.858648332
FASTK	-2.275965358	0.000250261	0.015621082	NA	-0.834418928	0.137115446
UQCRFS1	-2.288120094	0.000528008	0.024528741	NA	-0.986554917	0.003198414
ZFP36L2	-2.294042891	0.0000178	0.003083489	NA	-0.10100162	0.427723103
FASN	-2.296082058	0.000637083	0.026663535	NA	0.442835495	0.657555414
ACPL2	-2.29870031	0.0000614	0.006577125	NA	-0.322031493	0.524893226
MGAT2	-2.305688908	0.00104248	0.034919653	NA	-0.196807311	0.483940369
C16orf11	-2.307841913	0.001569057	0.043551633	NA	-0.546465023	0.398972845
MARS2	-2.319884206	0.0000233	0.003622417	NA	-1.464577824	0.000131695
F8A2	-2.337301913	0.0000305	0.004298594	NA	-1.723991267	0.006062165
SRC	-2.34733974	0.000222733	0.014871954	NA	-0.388960709	0.840608015
MYO18A	-2.350812444	0.001731274	0.045443445	NA	-1.090800593	0.050228624
SHROOM3	-2.356978105	0.000371899	0.019580225	NA	-0.241396386	0.773513841
AUP1	-2.365122163	0.00019723	0.013673628	NA	-0.698756249	0.466631977
CPSF3L	-2.36719454	0.000287612	0.017135036	NA	-1.069266496	0.202609771
NACAD	-2.371391237	0.000528008	0.024528741	NA	-0.681555986	0.1431812
VRK1	-2.3783455	0.000203361	0.013907725	NA	-1.314271521	0.011794804
NELFB	-2.385684849	0.000118377	0.009954665	NA	-2.375774626	0.000351762
RPL18A	-2.386328345	0.000233355	0.015192351	NA	-1.104022353	0.022005277
TP53BP2	-2.388862767	0.000445021	0.02220704	Hippo Pathway	-1.543661841	0.026660518
C14orf80	-2.390766795	0.000133163	0.010692273	NA	-1.60939885	0.001183595
EMX2	-2.393530597	0.000239965	0.015454927	NA	-0.000476024	0.738999568
MRPL4	-2.403254177	0.001966409	0.049228053	NA	-1.0451372	0.023952467
UBE2G2	-2.408434203	0.0000357	0.004715361	NA	-0.263019461	0.857669647
PSMF1	-2.409969015	0.000130408	0.010690667	NA	-0.389879165	0.254432827
CUL3	-2.411928234	6.20E-04	2.64E-02	NA	-0.70341449	0.046502396
KRT5	-2.417596547	0.000856753	0.031641555	NA	-0.260908114	0.797845307
A1BG	-2.418554038	0.000930045	0.033452144	NA	-0.403551969	0.242788669
SRPK1	-2.419500788	0.0000532	0.00608524	NA	-0.786119017	0.062252923
THEG	-2.424713183	0.000111476	0.009590924	NA	-0.196785969	0.584406101
ZDHHC5	-2.424881945	0.0000178	0.003083489	NA	0.198515884	0.783512724
DENND1A	-2.432631245	0.001892535	0.048078325	NA	0.079331838	0.744688028
GNG5	-2.445142332	0.0000618	0.006577125	NA	-0.377716641	0.844955154
NUP93	-2.456433911	0.000578157	0.02542773	NA	-1.541267231	0.004327468
TOMM40	-2.468068429	0.000676035	0.027718954	NA	-1.477924497	0.005367683
CCDC142	-2.469123104	0.0000014	0.000581553	NA	-0.205641746	0.937563486
ATP6V1E1	-2.473340231	0.000744482	0.028834478	NA	-0.838151894	0.079212521
ERCC1	-2.475551561	0.001479639	0.042592971	NA	-1.347739259	0.010106424
FGFR1	-2.479696149	0.00000436	0.001271525	NA	-0.046539434	0.87247186
CLNS1A	-2.480008097	0.0000161	0.003055407	NA	-1.243369421	0.010663908
ZWILCH	-2.484982994	0.000192743	0.013606158	NA	-1.282945555	0.003020759
RBM27	-2.489786662	0.001165705	0.037265317	NA	-0.734870196	0.007071485
RBM34	-2.498061366	0.000856753	0.031641555	NA	-1.421245936	0.001151869
LRRC59	-2.499581546	0.00101881	0.034598457	NA	-1.137891459	0.129042971
AUNIP	-2.506069751	0.001350779	0.040090781	NA	-1.405081934	0.009317742
ETAA1	-2.506069751	0.002006548	0.049587682	NA	0.069866632	0.68139134
H2AFZ	-2.506069751	0.000806493	0.030519028	NA	-2.021426274	0.000749472
BRD9	-2.509624445	0.0000786	0.007617546	NA	-1.332814285	0.072212944
GTF3A	-2.516912212	0.001300354	0.039111129	NA	-1.233321946	0.107495224
ANKRD11	-2.523021549	0.001892518	0.048078325	NA	-2.023457973	0.000224273
XPO1	-2.523021549	0.001758454	0.045854522	NA	-2.863704434	2.54E-07
RAD51	-2.535737227	0.001043898	0.034919653	NA	-1.416292616	0.006869632
CCDC93	-2.545691664	0.001529635	0.043290833	NA	-0.873727196	0.24488554
KPNB1	-2.551132082	0.001939759	0.048867931	NA	-1.313781591	0.010663908
WDR77	-2.561831939	0.000134588	0.010692273	NA	-1.832219928	5.77E-06
NEDD4L	-2.572360842	0.0000986	0.008864185	NA	0.060826392	0.806778649
TMEM2	-2.581907171	0.001527048	0.043290833	NA	-0.571730404	0.467654246
OPALIN	-2.595142503	0.000631698	0.026560554	NA	-0.814153281	0.291104662
CITED2	-2.596054996	0.000239227	0.015454927	NA	-0.713117186	0.405875012
ADD2	-2.59699256	0.001285774	0.039031796	NA	-1.743849705	0.018760927
SNRPB	-2.599683835	0.001176577	0.037298841	NA	-1.559165167	0.008188293
SNAPC5	-2.607128778	0.000744515	0.028834478	NA	-1.472253783	0.0083976
PIH1D1	-2.60920472	0.001275443	0.039031796	NA	-1.646839376	0.022335625
URM1	-2.611635619	0.000699324	0.028006993	NA	-0.87402905	0.024752962
NRCAM	-2.616189225	0.000861122	0.031662789	NA	-0.558161941	0.161470586
SLC6A17	-2.626171481	0.000123043	0.010205257	NA	-0.78420887	0.322616023
ATP5B	-2.627336185	0.000339394	0.018402239	NA	-1.333502769	0.026034225
CCR10	-2.627336185	0.001201474	0.037626854	NA	-1.215655027	0.079722455
FANCG	-2.627336185	0.0000559	0.006262722	NA	-1.491993373	0.004654397
SRRM1	-2.627336185	0.000352937	0.018783073	NA	-1.543699832	0.009790721
SLC14A2	-2.638176508	0.000388874	0.020066805	NA	0.482287829	0.157371555
TMCO6	-2.648789936	0.000149554	0.011608969	NA	0.185917498	0.795416308
SSR3	-2.650190377	0.001326837	0.03970457	NA	-0.294366619	0.392967649
HES1	-2.650652906	0.000688209	0.027907379	NA	-0.629956181	0.302309368
KLC3	-2.656989023	0.001670144	0.044744092	NA	-1.257518394	0.04986882
USP7	-2.660871828	0.00000411	0.001224517	NA	-2.136985625	0.00040062
LARP7	-2.665990741	0.000199226	0.01375946	NA	0.175046162	0.980147571
RPL32	-2.669264931	0.001841495	0.047378062	NA	-1.575231401	0.01013319
TRMT2A	-2.670209607	0.000858802	0.031641555	NA	-1.570369716	0.003980072
HIST1H2AC	-2.68118534	0.0000355	0.004715361	NA	-0.056883033	0.905738081
SNTB1	-2.681353312	0.0000381	0.004907426	NA	-0.999107797	0.191625418
CSK	-2.690648207	0.0000422	0.005210023	NA	-0.961636429	0.222163596
PSMD14	-2.69719102	0.000535449	0.024570288	NA	-2.25877731	2.34E-05
ST6GALNAC3	-2.700765611	0.001337826	0.039836519	NA	-0.013817485	4.21E-01
HEATR1	-2.707480815	0.000739122	0.028809889	NA	-2.355979001	0.000336038
MVD	-2.723366272	0.000145395	0.011383393	NA	-1.322126367	7.09E-05
SLMAP	-2.725916514	0.000382682	0.019871505	NA	-0.759072074	0.024724467
HBA1	-2.731453272	3.86E-04	0.01997122	NA	0.141450361	0.380774976
EMC2	-2.73942618	0.000549787	0.024718644	NA	-1.163750094	0.020542144
RABGGTB	-2.742936118	0.000108855	0.009451855	NA	-1.033454217	0.036708506
CTNNA1	-2.743426991	5.03E-04	2.40E-02	Hippo Pathway	-1.578509457	0.01662546
TFAM	-2.759184036	0.000172922	0.012925727	NA	-0.28942526	0.275948138
SLC30A9	-2.766283099	0.000467087	0.022992334	NA	-1.270936239	0.048150726
SAMD4B	-2.798775041	0.0000652	0.006771707	NA	-0.913593913	0.223559005
RPS17	-2.809537337	0.0000133	0.002630199	NA	-1.403020303	0.002557274
YARS2	-2.809537337	0.00152389	0.043290833	NA	-1.983296916	2.57E-05
TACR3	-2.812144803	0.0000718	0.007328236	NA	-1.302636309	0.055608597
BANF1	-2.817971498	0.00024288	0.015454927	NA	-0.840067848	0.018452434
TMCO4	-2.82109881	0.00152195	0.043290833	NA	-0.702017376	0.394503846
THAP11	-2.83066985	0.000244553	0.015454927	NA	-1.32250069	0.022121352
PHF21A	-2.833911808	0.000126944	0.010480999	NA	-0.152871826	0.928234012
POLR2A	-2.835051334	0.000757452	0.029210941	NA	-1.523205987	0.001623268
IPO5	-2.840582318	0.000695093	0.028006993	NA	-0.866131196	0.014352241
DTYMK	-2.846662721	0.001604284	0.043914434	NA	-1.209875147	0.038522432
ARF4	-2.849150601	0.000528008	0.024528741	NA	-1.096249377	0.002837409
NHP2L1	-2.85145061	0.0000565	0.006262722	NA	-1.869844893	0.004021738
TAF1D	-2.861461575	0.001071552	0.035324267	NA	-1.515788438	0.042573083
KLHL34	-2.878536683	0.001300196	0.039111129	NA	-0.057650382	0.998709535
NMT1	-2.889368775	0.000304084	0.017401578	NA	-2.34244867	6.18E-05
TRNP1	-2.889671768	0.001084218	0.035548263	NA	-0.035223507	0.318480282
C7orf26	-2.89647652	0.000454427	0.022552505	NA	-2.118807554	0.000845733
SMG6	-2.915839464	0.000528008	0.024528741	NA	-1.11213458	0.072853633
DDX18	-2.932636256	0.000321812	0.017821298	NA	-1.224020065	0.020527958
GPR137C	-2.932636256	0.001364257	0.04042474	NA	-0.703341172	0.022427367
CCDC102A	-2.954873021	0.000000615	0.000283369	NA	-0.736847277	0.316966637
BCAR1	-2.954936371	0.001647161	0.04432449	NA	-0.106667781	0.742840495
NOTO	-2.966316277	0.000304084	0.017401578	NA	-0.369653042	0.554429757
HBA2	-2.983257737	0.000245046	0.015454927	NA	0.141450361	0.380774976
PAFAH1B1	-2.987539355	0.00000407	0.001224517	NA	-2.064937805	6.18E-05
CENPI	-2.988593245	0.000401772	0.020441958	NA	-1.367297199	0.056650718
EXOC2	-2.989769996	0.000856753	0.031641555	NA	-1.920754932	9.54E-06
RALBP1	-2.996561747	0.0000743	0.007357577	NA	-0.315604124	0.542462763
DMTF1	-2.998069694	0.00054226	0.024680601	NA	-0.483393002	0.103748218
EIF2S3	-2.998069694	0.000953383	0.033514992	NA	-1.436256846	4.20E-05
GSR	-2.998069694	0.000185573	0.013482438	NA	0.320778593	0.749193089
KRI1	-2.998069694	0.001110809	0.036159011	NA	-1.719326728	0.001499268
LRR1	-2.998069694	0.000304084	0.017401578	NA	-2.047634631	8.00E-05
MSMO1	-2.998069694	0.0000152	0.002936032	NA	-2.369996644	0.003113399
VCP	-2.998069694	0.00000178	0.000703227	NA	-1.748309058	0.006869632
PSMC6	-3.006144693	0.000531607	0.02457023	NA	-1.631168689	0.002481271
GFER	-3.015370228	0.000458976	0.022654452	NA	-1.23374286	0.005124611
AAMP	-3.018851048	0.000753947	0.029137631	NA	-0.877129703	0.131056256
IRS4	-3.037844471	0.0000145	0.002828004	NA	-1.0065149	0.038470403
BLK	-3.046143679	0.000281864	0.016896953	NA	-0.506234259	0.111406715
CYB5B	-3.047954525	0.00000292	0.000983721	NA	-1.265228301	0.008673809
GSC2	-3.073875509	0.001613494	0.043914434	NA	-0.144589349	0.479872436
TTLL10	-3.077917684	0.0000657	0.006779678	NA	-0.529643715	0.622884772
CASC4	-3.07797194	0.000857217	0.031641555	NA	-0.816090347	0.199931829
ARL10	-3.084339484	0.000351427	0.018783073	NA	-0.294390704	0.753479309
KBTBD4	-3.097108343	0.0000155	0.002968683	NA	-0.490046702	0.226222189
B3GNT8	-3.128057465	0.000470242	0.023018293	NA	-0.295660702	0.427391803
SIVA1	-3.129890504	0.000195508	0.013657127	TP53 Pathway	-0.454004089	0.276539819
ZNF512B	-3.12994851	0.0000948	0.008661918	NA	0.534549052	0.050169609
PARP1	-3.132675697	0.000519815	0.024528741	NA	-1.23924062	0.004745697
PPAN	-3.143405377	0.00000586	0.001588329	NA	-1.292843819	0.018760927
UROD	-3.15072856	0.000112468	0.009590924	NA	-0.552315492	0.24552075
CROCC	-3.17930074	0.0000863	0.008122705	NA	-1.719754609	0.006385142
GUK1	-3.179410953	5.54E-06	1.52E-03	NA	-1.222627504	2.77E-03
DYNC1LI1	-3.184932293	0.000535449	0.024570288	NA	-0.575039206	0.322014672
DCPS	-3.192386728	0.000330623	0.01815328	NA	-1.047489636	0.016389548
SS18L2	-3.198878897	0.001925074	0.04856534	NA	-1.912509571	0.001879027
RFC2	-3.218124372	0.0000996	0.008907833	NA	-1.846505568	0.000148461
CSE1L	-3.254416967	0.000545522	0.024680601	NA	-1.315034221	0.038349259
RPTOR	-3.26029536	0.000112077	0.009590924	NA	-1.226962665	0.007951268
POLR3B	-3.264312335	0.000178431	0.013174846	NA	-1.164016114	0.110693485
PPAN-P2RY11	-3.264312335	3.55E-08	0.0000239	NA	-1.292843819	0.018760927
SLC35B1	-3.269812616	0.000304084	0.017401578	NA	-1.339817854	0.000413362
EIF1	-3.29273299	0.0000642	0.006703579	NA	-2.075973186	0.00170523
EIF3C	-3.29273299	0.0000738	0.007357577	NA	-1.589449477	0.030663243
TNIP1	-3.304412586	0.0000211	0.003396654	NA	-1.248050913	0.075643674
PPP2R4	-3.31854395	0.000965463	0.033724375	NA	-1.635331988	0.005998212
MASTL	-3.328895945	0.000406225	0.020512238	NA	-1.974256332	0.006207163
EXOSC10	-3.348687204	0.000306804	0.017434323	NA	-0.9916689	0.013680284
RREB1	-3.352694805	0.000353656	0.018783073	NA	-0.569413685	0.458967149
KIF26B	-3.35302114	0.000820509	0.030920585	NA	0.344223654	0.744096655
TTI1	-3.35302114	0.000400678	0.020441958	NA	-2.106552921	1.53E-05
AASDHPPT	-3.360316769	0.0000103	0.002292824	NA	-0.291500048	0.493409227
FLOT2	-3.36445948	3.41E-04	1.84E-02	NA	-0.597455912	0.255848292
PHYHIP	-3.366646742	0.000529588	0.024539402	NA	0.05250971	1.00E+00
BPTF	-3.367833096	0.0000552	0.0062289	NA	-0.575209334	5.02E-01
THOC3	-3.367833096	0.0000479	0.005760961	NA	-1.217700029	0.025659349
UBE2J2	-3.370357652	0.0000734	0.007357577	NA	-1.467821591	0.019154127
CXCL16	-3.379136658	0.0000106	0.002292824	NA	-0.455344707	0.85639807
DDI2	-3.395554402	0.000000472	0.000225777	NA	0.387806972	0.385141602
SEC61G	-3.439228886	0.000247748	0.015517576	NA	-1.162598521	0.074521299
FIBCD1	-3.445325133	0.00098205	0.033912453	NA	0.226414879	0.370481086
VGF	-3.458344973	0.000000624	0.000283369	NA	-0.81878616	0.014704704
GEMIN5	-3.473322048	0.000946289	0.033495964	NA	-1.790205635	4.20E-05
SEC61A1	-3.483104582	0.00000306	0.001011065	NA	-2.063583694	0.000218861
FBL	-3.485674173	0.001555644	0.043551633	NA	-0.636149033	0.291921668
DROSHA	-3.488303661	0.000920675	0.033423166	NA	-2.127430133	0.000847268
ZBTB10	-3.488303661	0.000304084	0.017401578	NA	-0.547923564	0.432079391
RPSA	-3.517160709	0.000227615	0.014871954	NA	-1.004432503	0.082010546
CCT5	-3.518209597	0.0000822	0.007887648	NA	-0.873493708	0.030473238
HAUS1	-3.518209597	0.001117434	0.03618015	NA	-1.482375208	0.004034343
HSPA1B	-3.5195474	0.00013125	0.010690667	NA	0.157838968	0.563881758
SLC38A8	-3.530318037	0.000315684	0.017731395	NA	-0.325316334	0.454577213
BIRC2	-3.537293916	0.000161569	0.012177373	Hippo Pathway	-1.91268532	6.00E-05
DYNLRB1	-3.537293916	0.001380372	0.040703052	NA	-0.948648206	0.176169096
MUS81	-3.537293916	0.000717863	0.028346221	NA	-0.544801448	0.38286776
PLEC	-3.537293916	0.000717863	0.028346221	NA	-0.156813251	0.787496355
PTPMT1	-3.537293916	0.000667137	0.027416025	NA	-2.063657532	0.000816025
SF3B5	-3.537293916	0.000586676	0.025628679	NA	-0.877135682	0.199318371
TIAM1	-3.563837729	0.000299085	0.017401578	NA	-0.509784084	0.325655937
RPL19	-3.591990296	0.0000362	0.004733121	NA	-0.368008526	0.62686273
TRMT61A	-3.594229005	0.001473269	0.042476926	NA	-1.434141857	0.005765924
POLR3D	-3.594892966	0.000549047	0.024718644	NA	-1.457175403	0.000258137
MYBBP1A	-3.622691945	0.001560754	0.043551633	NA	-1.275191269	0.029611723
NCAPD3	-3.640024921	0.000586959	0.025628679	NA	-1.758098102	0.000429306
GNPNAT1	-3.658909828	0.000263691	0.016181341	NA	-0.16239166	0.64823878
BRPF1	-3.68556618	0.00000118	0.000508594	NA	-1.355610596	0.000152107
MYADM	-3.69016619	0.000301148	0.017401578	NA	-0.312235319	0.356636705
MCMBP	-3.697749766	0.0000521	0.006070714	NA	-1.315347317	0.011395877
PRR12	-3.697749766	0.000569314	0.025160634	NA	-0.455124422	0.151039133
PPP4R2	-3.70785113	0.000495141	0.023792974	NA	-0.815489549	0.013083168
RPS6	-3.70785113	2.26E-04	1.49E-02	NA	-1.979988602	0.014962235
CHMP7	-3.717765297	0.001121557	0.036249038	NA	-1.802014915	0.000371975
SERF2	-3.726926259	0.0000113	0.002382695	NA	-1.046966321	0.21491284
DPAGT1	-3.737083167	0.0000495	0.005873504	NA	-1.361471952	0.008316742
MED17	-3.743943322	0.000304477	0.017401578	NA	-1.332126958	0.020348061
DNAJA2	-3.746341346	0.0000033	0.001050315	NA	-1.076626021	0.058629813
STIP1	-3.746341346	0.000143665	0.011296675	NA	-0.176113023	0.724685412
TBCB	-3.746341346	0.0000964	0.008757403	NA	-1.838697393	0.0107968
POLD2	-3.754576837	0.000270292	0.016475108	NA	-1.684671282	0.000348857
ERCC2	-3.756972274	0.001505092	0.043052741	NA	-1.808810709	0.002846835
TIMELESS	-3.764205666	0.001780444	0.046199986	NA	-2.008833916	0.000575425
INTS3	-3.781679068	0.000255068	0.015812473	NA	-1.917386208	4.48E-06
UPF2	-3.786731747	0.000103661	0.00918489	NA	-2.083325968	0.001893447
HELZ	-3.824877248	0.000000312	0.000171775	NA	-0.801423995	0.243014809
TARS	-3.844304214	0.00104195	0.034919653	NA	-2.614964245	8.87E-06
RPP21	-3.852076648	0.0000125	0.002525065	NA	-1.631975867	0.005043826
SLURP1	-3.860600803	0.000027	0.004032678	NA	0.667424624	0.241889888
PDSS2	-3.868672155	0.0000825	0.007887648	NA	-0.648371124	0.329373177
ADRM1	-3.894851749	5.39E-08	0.0000337	NA	-2.206349802	0.000390931
CRKL	-3.904459521	0.000657644	0.027087163	NA	-0.850422096	0.126394045
SETD1A	-3.915298584	0.00000277	0.000966849	NA	-1.135980607	0.077002941
COL5A3	-3.928894168	0.001081213	0.035548263	NA	-0.077684511	0.786256725
FHL3	-3.928894168	0.0000271	0.004032678	NA	-0.008232246	0.9257709
HSD17B12	-3.928894168	0.000193272	0.013606158	NA	-0.28834378	0.721997414
RTF1	-3.928894168	0.0000261	0.00394707	NA	-1.675348248	0.013449537
SNAPC4	-3.928894168	0.001556416	0.043551633	NA	-1.179413327	0.010764666
TAMM41	-3.933624596	0.0000322	0.004460852	NA	-2.1795874	5.20E-05
COPS2	-3.939030426	0.0000366	0.004752876	NA	-1.205788018	0.057276967
UBALD1	-3.951101785	0.000190755	0.013606158	NA	-0.488338271	0.19302175
EIF6	-3.986589325	0.0000715	0.007328236	NA	-1.989149465	0.000218861
EIF3I	-3.993631827	0.000227615	0.014871954	NA	-1.630118453	0.006661713
NDNL2	-3.993631827	0.0000125	0.002525065	NA	-1.464772048	0.002038151
SKA1	-3.993631827	0.000000297	0.000168481	NA	-0.503601204	0.202124402
EIF3G	-4.013350476	0.0000283	0.004114091	NA	-2.389771749	3.72E-05
SLC6A9	-4.055344267	0.0001358	0.010724693	NA	-0.552357434	0.42367404
TONSL	-4.066999837	0.001737406	0.045493397	NA	-2.019435518	0.000277911
BRD4	-4.079091848	0.000352482	0.018783073	NA	-0.917456193	0.234532027
HSF1	-4.079091848	0.0000483	0.005774909	NA	-1.402073588	0.009543666
RPL8	-4.082033074	0.00024696	0.015517576	NA	-2.103978355	1.63E-05
SAFB	-4.086958551	0.00000628	0.00167622	NA	-0.45690774	0.201645394
ANAPC2	-4.090919395	0.0000531	0.00608524	NA	-1.788117772	0.001287302
GABPB1	-4.090919395	0.000207083	0.014035261	NA	-1.803190312	3.68E-05
MYCL	-4.090919395	0.000105532	0.009260272	NA	-0.362762693	0.290578066
TRAPPC4	-4.104847445	0.0000291	0.00415502	NA	-2.088216774	0.006869632
BCL2L1	-4.127554297	0.000393144	0.020227666	TP53 Pathway	-0.395315659	0.276145693
EIF3K	-4.174220884	0.00041365	0.020813129	NA	-0.740753654	0.1576676
ZNF394	-4.176418311	0.0000949	0.008661918	NA	-0.122835943	0.484871619
COLGALT1	-4.201466278	0.0000976	0.008819415	NA	-0.273571982	0.486342842
ARMC6	-4.236570641	1.32E-08	0.00000956	NA	-0.255348278	0.293209627
MRGBP	-4.260681228	0.000583567	0.025603657	NA	-1.628756577	0.000499584
NCL	-4.260681228	0.00032033	0.017793499	NA	-1.3687921	0.015376909
PTCD3	-4.276935273	0.000803709	0.030477196	NA	-1.45335775	0.006196387
VSX2	-4.303351023	0.000858802	0.031641555	NA	-0.355626933	0.418669237
NT5DC3	-4.312301416	0.0000621	0.006577125	NA	0.087242514	0.91288021
SSUH2	-4.312301416	0.000244875	0.015454927	NA	-0.391874436	0.422132403
WDR83	-4.320928377	0.0000176	0.003083489	NA	-1.526860973	0.000420549
EIF3B	-4.331250572	0.0000182	0.003085335	NA	-1.486591337	0.014762538
KRTAP10-10	-4.368855823	0.00000669	0.001761741	NA	0.516110018	0.620317642
NAGS	-4.368855823	0.000733765	0.028724355	NA	0.07370094	0.809892719
PPP4C	-4.368855823	0.000134801	0.010692273	NA	-1.687462289	0.003020759
VPS51	-4.400579247	0.00000248	0.00090074	NA	-1.414849357	0.014217117
LOC643669	-4.432914189	0.000651082	0.027062381	NA	-1.007667936	0.179043967
CSRP2BP	-4.444380194	0.00060205	0.026092025	NA	-1.67521256	0.010384652
USP9X	-4.46587529	0.000119992	0.010043927	NA	-1.269920854	0.008555961
ZMIZ1	-4.46587529	0.0000106	0.002292824	NA	-1.87337053	1.03E-05
GDF6	-4.490023278	0.0000201	0.003332597	Hippo Pathway	0.362220588	0.229281917
TUT1	-4.520395577	0.0000398	0.005023655	NA	-1.884709359	0.002389775
VAC14	-4.532289072	0.000039	0.004983776	NA	-0.866712912	0.165011951
RUVBL2	-4.601797781	0.000546143	0.024680601	NA	-2.133093538	1.03E-05
CDT1	-4.630120757	0.00000382	0.001189263	NA	-1.434692489	0.004317452
H2AFX	-4.637388966	0.00000975	0.002241525	NA	-0.723243681	0.476191451
YTHDC1	-4.705531467	0.0000285	0.004114091	NA	-1.890618229	3.54E-05
XIRP1	-4.749046851	0.0000728	0.007348728	NA	-0.785909657	0.271647764
PLK1	-4.798858191	0.000000358	0.00018569	NA	-1.341106868	0.002510417
CXXC1	-4.863567959	0.00000737	0.001885695	NA	-0.938459532	0.017756369
EBNA1BP2	-4.865666179	0.000299743	0.017401578	NA	-1.730667817	0.015980262
ARID3C	-5.056457172	0.000189227	0.013585441	NA	0.449423143	0.711797791
TTF2	-5.113181184	0.000051	0.005979871	NA	-1.351727494	0.001013855
RPN2	-5.135165252	0.0000209	0.003396654	NA	-1.020973628	0.012623523
GPN2	-5.207627599	0.00000968	0.002241525	NA	-2.539578868	5.18E-05
WDR24	-5.207627599	0.0000334	0.004554988	NA	-0.673711338	0.147203942
C16orf72	-5.663136982	0.0000466	0.005660727	NA	-1.969376032	3.60E-05
