# Supplementary material for: Genome-wide screening in human embryonic stem cells identifies genes and pathways involved in the p53 pathway
Source: Mol Med. 2025 Mar 13;31:97. doi: 10.1186/s10020-025-01141-5 (PMC11907909; doi:10.1186/s10020-025-01141-5)
Supplement: Supplementary file 2 — Additional file 2. [file 10020_2025_1141_MOESM2_ESM.xlsx]

## Sheet: STRING_KEGG_ANNOTATIONS
Enriched KEGG and GO BP annotations in functional enrichment analysis
#term ID	term description	observed gene count	background gene count	strength	false discovery rate	matching proteins in your network (IDs)	matching proteins in your network (labels)
hsa00534	Glycosaminoglycan biosynthesis - heparan sulfate / heparin	5	23	1.75	1.13e-05	9606.ENSP00000029410,9606.ENSP00000261858,9606.ENSP00000265471,9606.ENSP00000368496,9606.ENSP00000379032	B4GALT7,GLCE,B3GAT3,B3GALT6,EXT2
hsa00532	Glycosaminoglycan biosynthesis - chondroitin sulfate / dermatan sulfate	3	20	1.59	0.0077	9606.ENSP00000029410,9606.ENSP00000265471,9606.ENSP00000368496	B4GALT7,B3GAT3,B3GALT6
hsa04392	Hippo signaling pathway - multiple species	3	28	1.44	0.0095	9606.ENSP00000324729,9606.ENSP00000344666,9606.ENSP00000372035	SAV1,NF2,LATS2
hsa04215	Apoptosis - multiple species	3	30	1.41	0.0095	9606.ENSP00000293288,9606.ENSP00000326119,9606.ENSP00000330237	BAX,PMAIP1,CASP9
hsa04115	p53 signaling pathway	7	72	1.4	7.29e-06	9606.ENSP00000219476,9606.ENSP00000269305,9606.ENSP00000293288,9606.ENSP00000326119,9606.ENSP00000330237,9606.ENSP00000349156,9606.ENSP00000361021	TSC2,TP53,BAX,PMAIP1,CASP9,SIAH1,PTEN
hsa05216	Thyroid cancer	3	37	1.32	0.0102	9606.ENSP00000263102,9606.ENSP00000269305,9606.ENSP00000293288	CCDC6,TP53,BAX
hsa05213	Endometrial cancer	4	58	1.25	0.0077	9606.ENSP00000269305,9606.ENSP00000293288,9606.ENSP00000330237,9606.ENSP00000361021	TP53,BAX,CASP9,PTEN
hsa05223	Non-small cell lung cancer	4	68	1.18	0.0095	9606.ENSP00000267163,9606.ENSP00000269305,9606.ENSP00000293288,9606.ENSP00000330237	RB1,TP53,BAX,CASP9
hsa01524	Platinum drug resistance	4	70	1.17	0.0095	9606.ENSP00000269305,9606.ENSP00000293288,9606.ENSP00000326119,9606.ENSP00000330237	TP53,BAX,PMAIP1,CASP9
hsa05212	Pancreatic cancer	4	71	1.16	0.0095	9606.ENSP00000267163,9606.ENSP00000269305,9606.ENSP00000293288,9606.ENSP00000330237	RB1,TP53,BAX,CASP9
hsa05214	Glioma	4	71	1.16	0.0095	9606.ENSP00000267163,9606.ENSP00000269305,9606.ENSP00000293288,9606.ENSP00000361021	RB1,TP53,BAX,PTEN
hsa05218	Melanoma	4	72	1.16	0.0095	9606.ENSP00000267163,9606.ENSP00000269305,9606.ENSP00000293288,9606.ENSP00000361021	RB1,TP53,BAX,PTEN
hsa05222	Small cell lung cancer	5	92	1.15	0.004	9606.ENSP00000267163,9606.ENSP00000269305,9606.ENSP00000293288,9606.ENSP00000330237,9606.ENSP00000361021	RB1,TP53,BAX,CASP9,PTEN
hsa05210	Colorectal cancer	4	82	1.1	0.0095	9606.ENSP00000269305,9606.ENSP00000293288,9606.ENSP00000326119,9606.ENSP00000330237	TP53,BAX,PMAIP1,CASP9
hsa05217	Basal cell carcinoma	3	63	1.09	0.0306	9606.ENSP00000269305,9606.ENSP00000293288,9606.ENSP00000358918	TP53,BAX,SUFU
hsa01522	Endocrine resistance	4	94	1.04	0.0109	9606.ENSP00000254958,9606.ENSP00000267163,9606.ENSP00000269305,9606.ENSP00000293288	JAG1,RB1,TP53,BAX
hsa05215	Prostate cancer	4	97	1.03	0.0116	9606.ENSP00000267163,9606.ENSP00000269305,9606.ENSP00000330237,9606.ENSP00000361021	RB1,TP53,CASP9,PTEN
hsa05220	Chronic myeloid leukemia	3	75	1.02	0.0454	9606.ENSP00000267163,9606.ENSP00000269305,9606.ENSP00000293288	RB1,TP53,BAX
hsa05224	Breast cancer	5	146	0.95	0.0095	9606.ENSP00000254958,9606.ENSP00000267163,9606.ENSP00000269305,9606.ENSP00000293288,9606.ENSP00000361021	JAG1,RB1,TP53,BAX,PTEN
hsa04210	Apoptosis	4	131	0.9	0.0278	9606.ENSP00000269305,9606.ENSP00000293288,9606.ENSP00000326119,9606.ENSP00000330237	TP53,BAX,PMAIP1,CASP9
hsa05203	Viral carcinogenesis	5	183	0.85	0.0139	9606.ENSP00000267163,9606.ENSP00000269305,9606.ENSP00000286364,9606.ENSP00000293288,9606.ENSP00000326119	RB1,TP53,RASA2,BAX,PMAIP1
hsa04218	Cellular senescence	4	150	0.84	0.0411	9606.ENSP00000219476,9606.ENSP00000267163,9606.ENSP00000269305,9606.ENSP00000361021	TSC2,RB1,TP53,PTEN
hsa05160	Hepatitis C	4	157	0.82	0.0454	9606.ENSP00000267163,9606.ENSP00000269305,9606.ENSP00000293288,9606.ENSP00000330237	RB1,TP53,BAX,CASP9
hsa05161	Hepatitis B	4	158	0.82	0.0454	9606.ENSP00000267163,9606.ENSP00000269305,9606.ENSP00000293288,9606.ENSP00000330237	RB1,TP53,BAX,CASP9
hsa05225	Hepatocellular carcinoma	4	161	0.81	0.0454	9606.ENSP00000267163,9606.ENSP00000269305,9606.ENSP00000293288,9606.ENSP00000361021	RB1,TP53,BAX,PTEN
hsa05163	Human cytomegalovirus infection	5	217	0.78	0.0277	9606.ENSP00000219476,9606.ENSP00000267163,9606.ENSP00000269305,9606.ENSP00000293288,9606.ENSP00000330237	TSC2,RB1,TP53,BAX,CASP9
hsa05165	Human papillomavirus infection	6	324	0.68	0.0277	9606.ENSP00000219476,9606.ENSP00000254958,9606.ENSP00000267163,9606.ENSP00000269305,9606.ENSP00000293288,9606.ENSP00000361021	TSC2,JAG1,RB1,TP53,BAX,PTEN
hsa05200	Pathways in cancer	9	515	0.66	0.0095	9606.ENSP00000254958,9606.ENSP00000263102,9606.ENSP00000267163,9606.ENSP00000269305,9606.ENSP00000293288,9606.ENSP00000326119,9606.ENSP00000330237,9606.ENSP00000358918,9606.ENSP00000361021	JAG1,CCDC6,RB1,TP53,BAX,PMAIP1,CASP9,SUFU,PTEN

## Sheet: STRING_GO_BP_ANNOTATIONS
#term ID	term description	observed gene count	background gene count	strength	false discovery rate	matching proteins in your network (IDs)	matching proteins in your network (labels)
GO:0097368	Establishment of Sertoli cell barrier	2	3	2.24	0.0189	9606.ENSP00000264183,9606.ENSP00000347602	ARID4B,ARID4A
GO:0034349	Glial cell apoptotic process	3	5	2.19	0.0016	9606.ENSP00000267163,9606.ENSP00000269305,9606.ENSP00000330237	RB1,TP53,CASP9
GO:0017183	Peptidyl-diphthamide biosynthetic process from peptidyl-histidine	3	7	2.05	0.0024	9606.ENSP00000255108,9606.ENSP00000263083,9606.ENSP00000417548	DPH2,DPH1,DNAJC24
GO:0036124	Histone H3-K9 trimethylation	2	6	1.94	0.0383	9606.ENSP00000264183,9606.ENSP00000347602	ARID4B,ARID4A
GO:1901525	Negative regulation of mitophagy	2	6	1.94	0.0383	9606.ENSP00000219476,9606.ENSP00000269305	TSC2,TP53
GO:0070242	Thymocyte apoptotic process	3	11	1.85	0.0044	9606.ENSP00000269305,9606.ENSP00000293288,9606.ENSP00000372023	TP53,BAX,CHEK2
GO:0060253	Negative regulation of glial cell proliferation	3	16	1.69	0.0084	9606.ENSP00000267163,9606.ENSP00000269305,9606.ENSP00000344666	RB1,TP53,NF2
GO:0015012	Heparan sulfate proteoglycan biosynthetic process	4	22	1.67	0.0016	9606.ENSP00000261858,9606.ENSP00000265471,9606.ENSP00000368496,9606.ENSP00000379032	GLCE,B3GAT3,B3GALT6,EXT2
GO:0003215	Cardiac right ventricle morphogenesis	3	19	1.61	0.012	9606.ENSP00000244745,9606.ENSP00000254958,9606.ENSP00000392028	SOX4,JAG1,CHD7
GO:0014009	Glial cell proliferation	4	27	1.58	0.0024	9606.ENSP00000244745,9606.ENSP00000267163,9606.ENSP00000269305,9606.ENSP00000344666	SOX4,RB1,TP53,NF2
GO:0001836	Release of cytochrome c from mitochondria	3	21	1.57	0.0142	9606.ENSP00000269305,9606.ENSP00000293288,9606.ENSP00000326119	TP53,BAX,PMAIP1
GO:0042771	Intrinsic apoptotic signaling pathway in response to DNA damage by p53 class mediator	4	32	1.51	0.0032	9606.ENSP00000003302,9606.ENSP00000269305,9606.ENSP00000365131,9606.ENSP00000372023	USP28,TP53,BAG6,CHEK2
GO:0001953	Negative regulation of cell-matrix adhesion	4	36	1.46	0.0041	9606.ENSP00000254958,9606.ENSP00000343658,9606.ENSP00000344666,9606.ENSP00000361021	JAG1,MAP4K4,NF2,PTEN
GO:0090200	Positive regulation of release of cytochrome c from mitochondria	3	27	1.46	0.0241	9606.ENSP00000269305,9606.ENSP00000293288,9606.ENSP00000326119	TP53,BAX,PMAIP1
GO:0072332	Intrinsic apoptotic signaling pathway by p53 class mediator	6	56	1.44	0.00035	9606.ENSP00000003302,9606.ENSP00000269305,9606.ENSP00000293288,9606.ENSP00000326119,9606.ENSP00000365131,9606.ENSP00000372023	USP28,TP53,BAX,PMAIP1,BAG6,CHEK2
GO:0035909	Aorta morphogenesis	3	30	1.41	0.0292	9606.ENSP00000244745,9606.ENSP00000254958,9606.ENSP00000392028	SOX4,JAG1,CHD7
GO:0051898	Negative regulation of protein kinase B signaling	4	41	1.4	0.0055	9606.ENSP00000219476,9606.ENSP00000285071,9606.ENSP00000357986,9606.ENSP00000361021	TSC2,FLCN,PLEKHA1,PTEN
GO:0030166	Proteoglycan biosynthetic process	5	54	1.38	0.0016	9606.ENSP00000029410,9606.ENSP00000261858,9606.ENSP00000265471,9606.ENSP00000368496,9606.ENSP00000379032	B4GALT7,GLCE,B3GAT3,B3GALT6,EXT2
GO:0071887	Leukocyte apoptotic process	4	45	1.36	0.0067	9606.ENSP00000269305,9606.ENSP00000293288,9606.ENSP00000330237,9606.ENSP00000372023	TP53,BAX,CASP9,CHEK2
GO:0048147	Negative regulation of fibroblast proliferation	3	34	1.36	0.0378	9606.ENSP00000029410,9606.ENSP00000269305,9606.ENSP00000293288	B4GALT7,TP53,BAX
GO:0070059	Intrinsic apoptotic signaling pathway in response to endoplasmic reticulum stress	3	34	1.36	0.0378	9606.ENSP00000269305,9606.ENSP00000293288,9606.ENSP00000365131	TP53,BAX,BAG6
GO:0001974	Blood vessel remodeling	3	35	1.35	0.0384	9606.ENSP00000254958,9606.ENSP00000293288,9606.ENSP00000392028	JAG1,BAX,CHD7
GO:2001244	Positive regulation of intrinsic apoptotic signaling pathway	5	61	1.33	0.0023	9606.ENSP00000269305,9606.ENSP00000285071,9606.ENSP00000293288,9606.ENSP00000326119,9606.ENSP00000349156	TP53,FLCN,BAX,PMAIP1,SIAH1
GO:0008630	Intrinsic apoptotic signaling pathway in response to DNA damage	6	75	1.32	0.00056	9606.ENSP00000003302,9606.ENSP00000269305,9606.ENSP00000293288,9606.ENSP00000330237,9606.ENSP00000365131,9606.ENSP00000372023	USP28,TP53,BAX,CASP9,BAG6,CHEK2
GO:1900181	Negative regulation of protein localization to nucleus	3	37	1.32	0.0419	9606.ENSP00000285071,9606.ENSP00000358918,9606.ENSP00000372035	FLCN,SUFU,LATS2
GO:1905898	Positive regulation of response to endoplasmic reticulum stress	3	37	1.32	0.0419	9606.ENSP00000293288,9606.ENSP00000326119,9606.ENSP00000365131	BAX,PMAIP1,BAG6
GO:1904019	Epithelial cell apoptotic process	4	52	1.3	0.01	9606.ENSP00000267163,9606.ENSP00000293288,9606.ENSP00000324729,9606.ENSP00000330237	RB1,BAX,SAV1,CASP9
GO:0043516	Regulation of DNA damage response, signal transduction by p53 class mediator	3	39	1.3	0.0462	9606.ENSP00000244745,9606.ENSP00000269305,9606.ENSP00000326119	SOX4,TP53,PMAIP1
GO:0006024	Glycosaminoglycan biosynthetic process	5	69	1.27	0.0031	9606.ENSP00000029410,9606.ENSP00000261858,9606.ENSP00000265471,9606.ENSP00000368496,9606.ENSP00000379032	B4GALT7,GLCE,B3GAT3,B3GALT6,EXT2
GO:0060411	Cardiac septum morphogenesis	5	70	1.27	0.0031	9606.ENSP00000244745,9606.ENSP00000254958,9606.ENSP00000269305,9606.ENSP00000324729,9606.ENSP00000392028	SOX4,JAG1,TP53,SAV1,CHD7
GO:0035904	Aorta development	4	56	1.27	0.0122	9606.ENSP00000244745,9606.ENSP00000254958,9606.ENSP00000358918,9606.ENSP00000392028	SOX4,JAG1,SUFU,CHD7
GO:0045912	Negative regulation of carbohydrate metabolic process	4	58	1.25	0.0134	9606.ENSP00000269305,9606.ENSP00000285071,9606.ENSP00000300952,9606.ENSP00000493728	TP53,FLCN,MIDN,GRB10
GO:0003279	Cardiac septum development	6	107	1.16	0.0021	9606.ENSP00000244745,9606.ENSP00000254958,9606.ENSP00000269305,9606.ENSP00000324729,9606.ENSP00000358918,9606.ENSP00000392028	SOX4,JAG1,TP53,SAV1,SUFU,CHD7
GO:0051402	Neuron apoptotic process	5	91	1.15	0.0064	9606.ENSP00000267163,9606.ENSP00000269305,9606.ENSP00000293288,9606.ENSP00000330237,9606.ENSP00000349156	RB1,TP53,BAX,CASP9,SIAH1
GO:2000134	Negative regulation of G1/S transition of mitotic cell cycle	4	75	1.14	0.0274	9606.ENSP00000267163,9606.ENSP00000269305,9606.ENSP00000361021,9606.ENSP00000372023	RB1,TP53,PTEN,CHEK2
GO:0097193	Intrinsic apoptotic signaling pathway	8	166	1.1	0.00039	9606.ENSP00000003302,9606.ENSP00000269305,9606.ENSP00000285071,9606.ENSP00000293288,9606.ENSP00000326119,9606.ENSP00000330237,9606.ENSP00000365131,9606.ENSP00000372023	USP28,TP53,FLCN,BAX,PMAIP1,CASP9,BAG6,CHEK2
GO:0000077	DNA damage checkpoint signaling	5	105	1.09	0.0102	9606.ENSP00000003302,9606.ENSP00000261716,9606.ENSP00000269305,9606.ENSP00000371475,9606.ENSP00000372023	USP28,TAOK1,TP53,TP53BP1,CHEK2
GO:0006919	Activation of cysteine-type endopeptidase activity involved in apoptotic process	4	84	1.09	0.0368	9606.ENSP00000293288,9606.ENSP00000326119,9606.ENSP00000330237,9606.ENSP00000394791	BAX,PMAIP1,CASP9,SENP1
GO:2001235	Positive regulation of apoptotic signaling pathway	6	130	1.08	0.0038	9606.ENSP00000269305,9606.ENSP00000285071,9606.ENSP00000293288,9606.ENSP00000326119,9606.ENSP00000349156,9606.ENSP00000361021	TP53,FLCN,BAX,PMAIP1,SIAH1,PTEN
GO:0042770	Signal transduction in response to DNA damage	6	135	1.06	0.0042	9606.ENSP00000003302,9606.ENSP00000261716,9606.ENSP00000269305,9606.ENSP00000330237,9606.ENSP00000371475,9606.ENSP00000372023	USP28,TAOK1,TP53,CASP9,TP53BP1,CHEK2
GO:0034644	Cellular response to UV	4	90	1.06	0.0414	9606.ENSP00000003302,9606.ENSP00000269305,9606.ENSP00000293288,9606.ENSP00000330237	USP28,TP53,BAX,CASP9
GO:0045995	Regulation of embryonic development	4	90	1.06	0.0414	9606.ENSP00000254958,9606.ENSP00000365131,9606.ENSP00000373696,9606.ENSP00000436926	JAG1,BAG6,TRIP12,NFRKB
GO:0017015	Regulation of transforming growth factor beta receptor signaling pathway	6	140	1.05	0.0046	9606.ENSP00000264183,9606.ENSP00000269305,9606.ENSP00000285071,9606.ENSP00000347602,9606.ENSP00000372035,9606.ENSP00000453015	ARID4B,TP53,FLCN,ARID4A,LATS2,RNF111
GO:0003231	Cardiac ventricle development	5	127	1.01	0.0192	9606.ENSP00000244745,9606.ENSP00000254958,9606.ENSP00000324729,9606.ENSP00000358918,9606.ENSP00000392028	SOX4,JAG1,SAV1,SUFU,CHD7
GO:0010212	Response to ionizing radiation	5	143	0.96	0.0284	9606.ENSP00000003302,9606.ENSP00000269305,9606.ENSP00000293288,9606.ENSP00000371475,9606.ENSP00000372023	USP28,TP53,BAX,TP53BP1,CHEK2
GO:0046546	Development of primary male sexual characteristics	5	146	0.95	0.0301	9606.ENSP00000264183,9606.ENSP00000293288,9606.ENSP00000347602,9606.ENSP00000357986,9606.ENSP00000369702	ARID4B,BAX,ARID4A,PLEKHA1,LHFPL2
GO:0009411	Response to UV	5	150	0.94	0.0333	9606.ENSP00000003302,9606.ENSP00000263881,9606.ENSP00000269305,9606.ENSP00000293288,9606.ENSP00000330237	USP28,MAP4K3,TP53,BAX,CASP9
GO:0071478	Cellular response to radiation	6	183	0.93	0.0127	9606.ENSP00000003302,9606.ENSP00000269305,9606.ENSP00000293288,9606.ENSP00000330237,9606.ENSP00000371475,9606.ENSP00000372023	USP28,TP53,BAX,CASP9,TP53BP1,CHEK2
GO:0010821	Regulation of mitochondrion organization	5	153	0.93	0.0359	9606.ENSP00000219476,9606.ENSP00000269305,9606.ENSP00000285071,9606.ENSP00000293288,9606.ENSP00000326119	TSC2,TP53,FLCN,BAX,PMAIP1
GO:1901988	Negative regulation of cell cycle phase transition	7	225	0.91	0.0061	9606.ENSP00000003302,9606.ENSP00000261716,9606.ENSP00000267163,9606.ENSP00000269305,9606.ENSP00000361021,9606.ENSP00000371475,9606.ENSP00000372023	USP28,TAOK1,RB1,TP53,PTEN,TP53BP1,CHEK2
GO:0010675	Regulation of cellular carbohydrate metabolic process	5	158	0.91	0.0384	9606.ENSP00000269305,9606.ENSP00000285071,9606.ENSP00000300952,9606.ENSP00000326119,9606.ENSP00000493728	TP53,FLCN,MIDN,PMAIP1,GRB10
GO:1901991	Negative regulation of mitotic cell cycle phase transition	5	167	0.89	0.0442	9606.ENSP00000261716,9606.ENSP00000267163,9606.ENSP00000269305,9606.ENSP00000361021,9606.ENSP00000372023	TAOK1,RB1,TP53,PTEN,CHEK2
GO:0097190	Apoptotic signaling pathway	9	318	0.87	0.002	9606.ENSP00000003302,9606.ENSP00000269305,9606.ENSP00000285071,9606.ENSP00000293288,9606.ENSP00000326119,9606.ENSP00000330237,9606.ENSP00000365131,9606.ENSP00000372023,9606.ENSP00000394791	USP28,TP53,FLCN,BAX,PMAIP1,CASP9,BAG6,CHEK2,SENP1
GO:0030336	Negative regulation of cell migration	8	288	0.86	0.0042	9606.ENSP00000254958,9606.ENSP00000264183,9606.ENSP00000285071,9606.ENSP00000344666,9606.ENSP00000347602,9606.ENSP00000361021,9606.ENSP00000418112,9606.ENSP00000418232	JAG1,ARID4B,FLCN,NF2,ARID4A,PTEN,PTPRG,NISCH
GO:0050821	Protein stabilization	6	215	0.86	0.0241	9606.ENSP00000244745,9606.ENSP00000269305,9606.ENSP00000324729,9606.ENSP00000361021,9606.ENSP00000365131,9606.ENSP00000372023	SOX4,TP53,SAV1,PTEN,BAG6,CHEK2
GO:0000165	MAPK cascade	6	219	0.85	0.0262	9606.ENSP00000261716,9606.ENSP00000263881,9606.ENSP00000285071,9606.ENSP00000343658,9606.ENSP00000344666,9606.ENSP00000493728	TAOK1,MAP4K3,FLCN,MAP4K4,NF2,GRB10
GO:0033673	Negative regulation of kinase activity	6	229	0.83	0.0301	9606.ENSP00000219476,9606.ENSP00000267163,9606.ENSP00000300952,9606.ENSP00000344666,9606.ENSP00000361021,9606.ENSP00000372035	TSC2,RB1,MIDN,NF2,PTEN,LATS2
GO:0006366	Transcription by RNA polymerase II	9	357	0.82	0.0032	9606.ENSP00000174618,9606.ENSP00000264183,9606.ENSP00000267163,9606.ENSP00000281437,9606.ENSP00000340271,9606.ENSP00000347602,9606.ENSP00000392028,9606.ENSP00000413098,9606.ENSP00000460070	MNT,ARID4B,RB1,BARX2,TAF3,ARID4A,CHD7,SCAF8,GTF2I
GO:2001020	Regulation of response to DNA damage stimulus	8	316	0.82	0.0064	9606.ENSP00000244745,9606.ENSP00000269305,9606.ENSP00000326119,9606.ENSP00000330237,9606.ENSP00000371475,9606.ENSP00000372023,9606.ENSP00000373696,9606.ENSP00000436926	SOX4,TP53,PMAIP1,CASP9,TP53BP1,CHEK2,TRIP12,NFRKB
GO:0051348	Negative regulation of transferase activity	7	274	0.82	0.0141	9606.ENSP00000219476,9606.ENSP00000267163,9606.ENSP00000269305,9606.ENSP00000300952,9606.ENSP00000344666,9606.ENSP00000361021,9606.ENSP00000372035	TSC2,RB1,TP53,MIDN,NF2,PTEN,LATS2
GO:2001233	Regulation of apoptotic signaling pathway	9	365	0.81	0.0036	9606.ENSP00000174618,9606.ENSP00000267163,9606.ENSP00000269305,9606.ENSP00000285071,9606.ENSP00000293288,9606.ENSP00000326119,9606.ENSP00000349156,9606.ENSP00000351052,9606.ENSP00000361021	MNT,RB1,TP53,FLCN,BAX,PMAIP1,SIAH1,ZC3HC1,PTEN
GO:0042326	Negative regulation of phosphorylation	9	368	0.8	0.0038	9606.ENSP00000219476,9606.ENSP00000267163,9606.ENSP00000285071,9606.ENSP00000293288,9606.ENSP00000300952,9606.ENSP00000344666,9606.ENSP00000361021,9606.ENSP00000372035,9606.ENSP00000493728	TSC2,RB1,FLCN,BAX,MIDN,NF2,PTEN,LATS2,GRB10
GO:0031647	Regulation of protein stability	8	328	0.8	0.0076	9606.ENSP00000003302,9606.ENSP00000244745,9606.ENSP00000269305,9606.ENSP00000324729,9606.ENSP00000344666,9606.ENSP00000361021,9606.ENSP00000365131,9606.ENSP00000372023	USP28,SOX4,TP53,SAV1,NF2,PTEN,BAG6,CHEK2
GO:0003007	Heart morphogenesis	6	247	0.8	0.0384	9606.ENSP00000244745,9606.ENSP00000254958,9606.ENSP00000269305,9606.ENSP00000324729,9606.ENSP00000358918,9606.ENSP00000392028	SOX4,JAG1,TP53,SAV1,SUFU,CHD7
GO:0045936	Negative regulation of phosphate metabolic process	10	424	0.79	0.0024	9606.ENSP00000219476,9606.ENSP00000267163,9606.ENSP00000269305,9606.ENSP00000285071,9606.ENSP00000293288,9606.ENSP00000300952,9606.ENSP00000344666,9606.ENSP00000361021,9606.ENSP00000372035,9606.ENSP00000493728	TSC2,RB1,TP53,FLCN,BAX,MIDN,NF2,PTEN,LATS2,GRB10
GO:0042110	T cell activation	7	298	0.78	0.0206	9606.ENSP00000216181,9606.ENSP00000244745,9606.ENSP00000269305,9606.ENSP00000293288,9606.ENSP00000346088,9606.ENSP00000361021,9606.ENSP00000392028	MYH9,SOX4,TP53,BAX,RPL22,PTEN,CHD7
GO:0048872	Homeostasis of number of cells	6	256	0.78	0.0438	9606.ENSP00000244745,9606.ENSP00000267163,9606.ENSP00000293288,9606.ENSP00000326119,9606.ENSP00000347602,9606.ENSP00000357118	SOX4,RB1,BAX,PMAIP1,ARID4A,L3MBTL3
GO:0045786	Negative regulation of cell cycle	8	359	0.76	0.0121	9606.ENSP00000003302,9606.ENSP00000261716,9606.ENSP00000267163,9606.ENSP00000269305,9606.ENSP00000361021,9606.ENSP00000371475,9606.ENSP00000372023,9606.ENSP00000372035	USP28,TAOK1,RB1,TP53,PTEN,TP53BP1,CHEK2,LATS2
GO:0090287	Regulation of cellular response to growth factor stimulus	7	314	0.76	0.0265	9606.ENSP00000264183,9606.ENSP00000269305,9606.ENSP00000285071,9606.ENSP00000347602,9606.ENSP00000372035,9606.ENSP00000453015,9606.ENSP00000493728	ARID4B,TP53,FLCN,ARID4A,LATS2,RNF111,GRB10
GO:0043065	Positive regulation of apoptotic process	11	507	0.75	0.002	9606.ENSP00000244745,9606.ENSP00000269305,9606.ENSP00000285071,9606.ENSP00000293288,9606.ENSP00000324729,9606.ENSP00000326119,9606.ENSP00000330237,9606.ENSP00000349156,9606.ENSP00000361021,9606.ENSP00000372023,9606.ENSP00000372035	SOX4,TP53,FLCN,BAX,SAV1,PMAIP1,CASP9,SIAH1,PTEN,CHEK2,LATS2
GO:0071214	Cellular response to abiotic stimulus	7	325	0.75	0.0301	9606.ENSP00000003302,9606.ENSP00000269305,9606.ENSP00000293288,9606.ENSP00000330237,9606.ENSP00000361021,9606.ENSP00000371475,9606.ENSP00000372023	USP28,TP53,BAX,CASP9,PTEN,TP53BP1,CHEK2
GO:0001655	Urogenital system development	7	347	0.72	0.0384	9606.ENSP00000244745,9606.ENSP00000254958,9606.ENSP00000285071,9606.ENSP00000293288,9606.ENSP00000330237,9606.ENSP00000361021,9606.ENSP00000365131	SOX4,JAG1,FLCN,BAX,CASP9,PTEN,BAG6
GO:0006351	Transcription, DNA-templated	10	518	0.7	0.0064	9606.ENSP00000174618,9606.ENSP00000264183,9606.ENSP00000267163,9606.ENSP00000269305,9606.ENSP00000281437,9606.ENSP00000340271,9606.ENSP00000347602,9606.ENSP00000392028,9606.ENSP00000413098,9606.ENSP00000460070	MNT,ARID4B,RB1,TP53,BARX2,TAF3,ARID4A,CHD7,SCAF8,GTF2I
GO:0080135	Regulation of cellular response to stress	13	712	0.68	0.0017	9606.ENSP00000244745,9606.ENSP00000261716,9606.ENSP00000269305,9606.ENSP00000293288,9606.ENSP00000326119,9606.ENSP00000330237,9606.ENSP00000343658,9606.ENSP00000361021,9606.ENSP00000365131,9606.ENSP00000371475,9606.ENSP00000372023,9606.ENSP00000373696,9606.ENSP00000436926	SOX4,TAOK1,TP53,BAX,PMAIP1,CASP9,MAP4K4,PTEN,BAG6,TP53BP1,CHEK2,TRIP12,NFRKB
GO:0030097	Hemopoiesis	12	655	0.68	0.0028	9606.ENSP00000216181,9606.ENSP00000244745,9606.ENSP00000254958,9606.ENSP00000267163,9606.ENSP00000269305,9606.ENSP00000285071,9606.ENSP00000293288,9606.ENSP00000330237,9606.ENSP00000346088,9606.ENSP00000347602,9606.ENSP00000357118,9606.ENSP00000392028	MYH9,SOX4,JAG1,RB1,TP53,FLCN,BAX,CASP9,RPL22,ARID4A,L3MBTL3,CHD7
GO:0031400	Negative regulation of protein modification process	9	506	0.66	0.0192	9606.ENSP00000219476,9606.ENSP00000244745,9606.ENSP00000267163,9606.ENSP00000285071,9606.ENSP00000293288,9606.ENSP00000344666,9606.ENSP00000361021,9606.ENSP00000372035,9606.ENSP00000373696	TSC2,SOX4,RB1,FLCN,BAX,NF2,PTEN,LATS2,TRIP12
GO:0046649	Lymphocyte activation	8	457	0.66	0.0384	9606.ENSP00000216181,9606.ENSP00000244745,9606.ENSP00000269305,9606.ENSP00000293288,9606.ENSP00000346088,9606.ENSP00000361021,9606.ENSP00000365131,9606.ENSP00000392028	MYH9,SOX4,TP53,BAX,RPL22,PTEN,BAG6,CHD7
GO:0006915	Apoptotic process	17	1041	0.63	0.00042	9606.ENSP00000003302,9606.ENSP00000219476,9606.ENSP00000261716,9606.ENSP00000267163,9606.ENSP00000269305,9606.ENSP00000285071,9606.ENSP00000293288,9606.ENSP00000324729,9606.ENSP00000326119,9606.ENSP00000330237,9606.ENSP00000343158,9606.ENSP00000349156,9606.ENSP00000361021,9606.ENSP00000365131,9606.ENSP00000372023,9606.ENSP00000394791,9606.ENSP00000418232	USP28,TSC2,TAOK1,RB1,TP53,FLCN,BAX,SAV1,PMAIP1,CASP9,EPB41L3,SIAH1,PTEN,BAG6,CHEK2,SENP1,NISCH
GO:0007507	Heart development	9	548	0.63	0.0295	9606.ENSP00000219476,9606.ENSP00000244745,9606.ENSP00000254958,9606.ENSP00000267163,9606.ENSP00000269305,9606.ENSP00000324729,9606.ENSP00000358918,9606.ENSP00000361021,9606.ENSP00000392028	TSC2,SOX4,JAG1,RB1,TP53,SAV1,SUFU,PTEN,CHD7
GO:0006974	Cellular response to DNA damage stimulus	12	744	0.62	0.0059	9606.ENSP00000003302,9606.ENSP00000261716,9606.ENSP00000269305,9606.ENSP00000293288,9606.ENSP00000326119,9606.ENSP00000330237,9606.ENSP00000365131,9606.ENSP00000371475,9606.ENSP00000372023,9606.ENSP00000373696,9606.ENSP00000436926,9606.ENSP00000453015	USP28,TAOK1,TP53,BAX,PMAIP1,CASP9,BAG6,TP53BP1,CHEK2,TRIP12,NFRKB,RNF111
GO:0048598	Embryonic morphogenesis	9	590	0.6	0.0414	9606.ENSP00000219476,9606.ENSP00000244745,9606.ENSP00000269305,9606.ENSP00000293288,9606.ENSP00000344666,9606.ENSP00000358918,9606.ENSP00000372035,9606.ENSP00000379032,9606.ENSP00000392028	TSC2,SOX4,TP53,BAX,NF2,SUFU,LATS2,EXT2,CHD7
GO:0009968	Negative regulation of signal transduction	19	1252	0.59	0.00035	9606.ENSP00000174618,9606.ENSP00000219476,9606.ENSP00000264183,9606.ENSP00000267163,9606.ENSP00000269305,9606.ENSP00000285071,9606.ENSP00000286364,9606.ENSP00000292363,9606.ENSP00000293288,9606.ENSP00000344666,9606.ENSP00000347602,9606.ENSP00000351052,9606.ENSP00000357986,9606.ENSP00000358918,9606.ENSP00000361021,9606.ENSP00000372023,9606.ENSP00000372035,9606.ENSP00000493728,9606.ENSP00000496779	MNT,TSC2,ARID4B,RB1,TP53,FLCN,RASA2,RNF126,BAX,NF2,ARID4A,ZC3HC1,PLEKHA1,SUFU,PTEN,CHEK2,LATS2,GRB10,LZTR1
GO:0010648	Negative regulation of cell communication	20	1348	0.58	0.00035	9606.ENSP00000174618,9606.ENSP00000219476,9606.ENSP00000264183,9606.ENSP00000267163,9606.ENSP00000269305,9606.ENSP00000285071,9606.ENSP00000286364,9606.ENSP00000292363,9606.ENSP00000293288,9606.ENSP00000300952,9606.ENSP00000344666,9606.ENSP00000347602,9606.ENSP00000351052,9606.ENSP00000357986,9606.ENSP00000358918,9606.ENSP00000361021,9606.ENSP00000372023,9606.ENSP00000372035,9606.ENSP00000493728,…	MNT,TSC2,ARID4B,RB1,TP53,FLCN,RASA2,RNF126,BAX,MIDN,NF2,ARID4A,ZC3HC1,PLEKHA1,SUFU,PTEN,CHEK2,LATS2,GRB10,LZTR1
GO:0023057	Negative regulation of signaling	20	1354	0.58	0.00035	9606.ENSP00000174618,9606.ENSP00000219476,9606.ENSP00000264183,9606.ENSP00000267163,9606.ENSP00000269305,9606.ENSP00000285071,9606.ENSP00000286364,9606.ENSP00000292363,9606.ENSP00000293288,9606.ENSP00000300952,9606.ENSP00000344666,9606.ENSP00000347602,9606.ENSP00000351052,9606.ENSP00000357986,9606.ENSP00000358918,9606.ENSP00000361021,9606.ENSP00000372023,9606.ENSP00000372035,9606.ENSP00000493728,…	MNT,TSC2,ARID4B,RB1,TP53,FLCN,RASA2,RNF126,BAX,MIDN,NF2,ARID4A,ZC3HC1,PLEKHA1,SUFU,PTEN,CHEK2,LATS2,GRB10,LZTR1
GO:0006325	Chromatin organization	9	612	0.58	0.0495	9606.ENSP00000264183,9606.ENSP00000267163,9606.ENSP00000269305,9606.ENSP00000328059,9606.ENSP00000347602,9606.ENSP00000357118,9606.ENSP00000365131,9606.ENSP00000392028,9606.ENSP00000436926	ARID4B,RB1,TP53,RLIM,ARID4A,L3MBTL3,BAG6,CHD7,NFRKB
GO:0035556	Intracellular signal transduction	22	1518	0.57	0.00017	9606.ENSP00000003302,9606.ENSP00000219476,9606.ENSP00000261716,9606.ENSP00000263881,9606.ENSP00000267163,9606.ENSP00000269305,9606.ENSP00000285071,9606.ENSP00000286364,9606.ENSP00000293288,9606.ENSP00000324729,9606.ENSP00000326119,9606.ENSP00000330237,9606.ENSP00000343658,9606.ENSP00000344666,9606.ENSP00000357986,9606.ENSP00000361021,9606.ENSP00000365131,9606.ENSP00000371475,9606.ENSP00000372023,…	USP28,TSC2,TAOK1,MAP4K3,RB1,TP53,FLCN,RASA2,BAX,SAV1,PMAIP1,CASP9,MAP4K4,NF2,PLEKHA1,PTEN,BAG6,TP53BP1,CHEK2,LATS2,NISCH,GRB10
GO:0048646	Anatomical structure formation involved in morphogenesis	13	938	0.56	0.0098	9606.ENSP00000216181,9606.ENSP00000219476,9606.ENSP00000244745,9606.ENSP00000254958,9606.ENSP00000269305,9606.ENSP00000330237,9606.ENSP00000343158,9606.ENSP00000344666,9606.ENSP00000358918,9606.ENSP00000361021,9606.ENSP00000372035,9606.ENSP00000379032,9606.ENSP00000424765	MYH9,TSC2,SOX4,JAG1,TP53,CASP9,EPB41L3,NF2,SUFU,PTEN,LATS2,EXT2,AMOTL2
GO:0000902	Cell morphogenesis	10	708	0.56	0.0384	9606.ENSP00000216181,9606.ENSP00000261716,9606.ENSP00000267163,9606.ENSP00000330237,9606.ENSP00000343158,9606.ENSP00000343658,9606.ENSP00000349156,9606.ENSP00000361021,9606.ENSP00000372035,9606.ENSP00000469242	MYH9,TAOK1,RB1,CASP9,EPB41L3,MAP4K4,SIAH1,PTEN,LATS2,SPTBN4
GO:0008285	Negative regulation of cell population proliferation	10	713	0.56	0.0386	9606.ENSP00000029410,9606.ENSP00000219476,9606.ENSP00000244745,9606.ENSP00000267163,9606.ENSP00000269305,9606.ENSP00000285071,9606.ENSP00000293288,9606.ENSP00000324729,9606.ENSP00000344666,9606.ENSP00000361021	B4GALT7,TSC2,SOX4,RB1,TP53,FLCN,BAX,SAV1,NF2,PTEN
GO:0035295	Tube development	12	880	0.55	0.0188	9606.ENSP00000216181,9606.ENSP00000219476,9606.ENSP00000244745,9606.ENSP00000254958,9606.ENSP00000267163,9606.ENSP00000293288,9606.ENSP00000324729,9606.ENSP00000358918,9606.ENSP00000361021,9606.ENSP00000365131,9606.ENSP00000392028,9606.ENSP00000424765	MYH9,TSC2,SOX4,JAG1,RB1,BAX,SAV1,SUFU,PTEN,BAG6,CHD7,AMOTL2
GO:0072359	Circulatory system development	12	901	0.54	0.0212	9606.ENSP00000216181,9606.ENSP00000219476,9606.ENSP00000244745,9606.ENSP00000254958,9606.ENSP00000267163,9606.ENSP00000269305,9606.ENSP00000293288,9606.ENSP00000324729,9606.ENSP00000358918,9606.ENSP00000361021,9606.ENSP00000392028,9606.ENSP00000424765	MYH9,TSC2,SOX4,JAG1,RB1,TP53,BAX,SAV1,SUFU,PTEN,CHD7,AMOTL2
GO:0048585	Negative regulation of response to stimulus	21	1612	0.53	0.00048	9606.ENSP00000174618,9606.ENSP00000219476,9606.ENSP00000264183,9606.ENSP00000267163,9606.ENSP00000269305,9606.ENSP00000285071,9606.ENSP00000286364,9606.ENSP00000292363,9606.ENSP00000293288,9606.ENSP00000344666,9606.ENSP00000347602,9606.ENSP00000351052,9606.ENSP00000357986,9606.ENSP00000358918,9606.ENSP00000361021,9606.ENSP00000371475,9606.ENSP00000372023,9606.ENSP00000372035,9606.ENSP00000373696,…	MNT,TSC2,ARID4B,RB1,TP53,FLCN,RASA2,RNF126,BAX,NF2,ARID4A,ZC3HC1,PLEKHA1,SUFU,PTEN,TP53BP1,CHEK2,LATS2,TRIP12,GRB10,LZTR1
GO:0009887	Animal organ morphogenesis	13	997	0.53	0.0152	9606.ENSP00000244745,9606.ENSP00000254958,9606.ENSP00000269305,9606.ENSP00000281437,9606.ENSP00000293288,9606.ENSP00000324729,9606.ENSP00000344666,9606.ENSP00000357986,9606.ENSP00000358918,9606.ENSP00000361021,9606.ENSP00000370299,9606.ENSP00000379032,9606.ENSP00000392028	SOX4,JAG1,TP53,BARX2,BAX,SAV1,NF2,PLEKHA1,SUFU,PTEN,SHROOM2,EXT2,CHD7
GO:0051726	Regulation of cell cycle	14	1108	0.52	0.0122	9606.ENSP00000003302,9606.ENSP00000174618,9606.ENSP00000219476,9606.ENSP00000261716,9606.ENSP00000267163,9606.ENSP00000269305,9606.ENSP00000285071,9606.ENSP00000293288,9606.ENSP00000344666,9606.ENSP00000361021,9606.ENSP00000371475,9606.ENSP00000372023,9606.ENSP00000372035,9606.ENSP00000436926	USP28,MNT,TSC2,TAOK1,RB1,TP53,FLCN,BAX,NF2,PTEN,TP53BP1,CHEK2,LATS2,NFRKB
GO:0060341	Regulation of cellular localization	12	963	0.51	0.0332	9606.ENSP00000244745,9606.ENSP00000265471,9606.ENSP00000267163,9606.ENSP00000285071,9606.ENSP00000293288,9606.ENSP00000300952,9606.ENSP00000326813,9606.ENSP00000344666,9606.ENSP00000358918,9606.ENSP00000359864,9606.ENSP00000361021,9606.ENSP00000372035	SOX4,B3GAT3,RB1,FLCN,BAX,MIDN,YOD1,NF2,SUFU,GPC4,PTEN,LATS2
GO:0033554	Cellular response to stress	19	1572	0.5	0.0024	9606.ENSP00000003302,9606.ENSP00000174618,9606.ENSP00000261716,9606.ENSP00000263881,9606.ENSP00000269305,9606.ENSP00000285071,9606.ENSP00000292363,9606.ENSP00000293288,9606.ENSP00000326119,9606.ENSP00000326813,9606.ENSP00000330237,9606.ENSP00000357986,9606.ENSP00000361021,9606.ENSP00000365131,9606.ENSP00000371475,9606.ENSP00000372023,9606.ENSP00000373696,9606.ENSP00000436926,9606.ENSP00000453015	USP28,MNT,TAOK1,MAP4K3,TP53,FLCN,RNF126,BAX,PMAIP1,YOD1,CASP9,PLEKHA1,PTEN,BAG6,TP53BP1,CHEK2,TRIP12,NFRKB,RNF111
GO:0009059	Macromolecule biosynthetic process	17	1394	0.5	0.0044	9606.ENSP00000029410,9606.ENSP00000174618,9606.ENSP00000261858,9606.ENSP00000264183,9606.ENSP00000265471,9606.ENSP00000267163,9606.ENSP00000269305,9606.ENSP00000281437,9606.ENSP00000340271,9606.ENSP00000346088,9606.ENSP00000347602,9606.ENSP00000368496,9606.ENSP00000370736,9606.ENSP00000379032,9606.ENSP00000392028,9606.ENSP00000413098,9606.ENSP00000460070	B4GALT7,MNT,GLCE,ARID4B,B3GAT3,RB1,TP53,BARX2,TAF3,RPL22,ARID4A,B3GALT6,TMEM165,EXT2,CHD7,SCAF8,GTF2I
GO:0042981	Regulation of apoptotic process	17	1462	0.48	0.0066	9606.ENSP00000174618,9606.ENSP00000244745,9606.ENSP00000267163,9606.ENSP00000269305,9606.ENSP00000285071,9606.ENSP00000293288,9606.ENSP00000324729,9606.ENSP00000326119,9606.ENSP00000330237,9606.ENSP00000343658,9606.ENSP00000344666,9606.ENSP00000349156,9606.ENSP00000351052,9606.ENSP00000361021,9606.ENSP00000365131,9606.ENSP00000372023,9606.ENSP00000372035	MNT,SOX4,RB1,TP53,FLCN,BAX,SAV1,PMAIP1,CASP9,MAP4K4,NF2,SIAH1,ZC3HC1,PTEN,BAG6,CHEK2,LATS2
GO:0007417	Central nervous system development	12	1035	0.48	0.0495	9606.ENSP00000244745,9606.ENSP00000261716,9606.ENSP00000269305,9606.ENSP00000293288,9606.ENSP00000344666,9606.ENSP00000358918,9606.ENSP00000361021,9606.ENSP00000365131,9606.ENSP00000370299,9606.ENSP00000392028,9606.ENSP00000418112,9606.ENSP00000469242	SOX4,TAOK1,TP53,BAX,NF2,SUFU,PTEN,BAG6,SHROOM2,CHD7,PTPRG,SPTBN4
GO:0036211	Protein modification process	30	2674	0.46	0.00017	9606.ENSP00000003302,9606.ENSP00000029410,9606.ENSP00000255108,9606.ENSP00000261716,9606.ENSP00000263083,9606.ENSP00000263881,9606.ENSP00000264183,9606.ENSP00000265471,9606.ENSP00000292363,9606.ENSP00000293288,9606.ENSP00000326813,9606.ENSP00000328059,9606.ENSP00000340271,9606.ENSP00000343658,9606.ENSP00000347602,9606.ENSP00000349156,9606.ENSP00000351052,9606.ENSP00000361021,9606.ENSP00000365131,…	USP28,B4GALT7,DPH2,TAOK1,DPH1,MAP4K3,ARID4B,B3GAT3,RNF126,BAX,YOD1,RLIM,TAF3,MAP4K4,ARID4A,SIAH1,ZC3HC1,PTEN,BAG6,B3GALT6,TMEM165,CHEK2,LATS2,TRIP12,EXT2,SENP1,DNAJC24,PTPRG,RNF111,LZTR1
GO:0009653	Anatomical structure morphogenesis	24	2229	0.45	0.0012	9606.ENSP00000216181,9606.ENSP00000219476,9606.ENSP00000244745,9606.ENSP00000254958,9606.ENSP00000261716,9606.ENSP00000267163,9606.ENSP00000269305,9606.ENSP00000281437,9606.ENSP00000293288,9606.ENSP00000324729,9606.ENSP00000330237,9606.ENSP00000343158,9606.ENSP00000343658,9606.ENSP00000344666,9606.ENSP00000349156,9606.ENSP00000357986,9606.ENSP00000358918,9606.ENSP00000361021,9606.ENSP00000370299,…	MYH9,TSC2,SOX4,JAG1,TAOK1,RB1,TP53,BARX2,BAX,SAV1,CASP9,EPB41L3,MAP4K4,NF2,SIAH1,PLEKHA1,SUFU,PTEN,SHROOM2,LATS2,EXT2,CHD7,AMOTL2,SPTBN4
GO:0031324	Negative regulation of cellular metabolic process	23	2265	0.42	0.0031	9606.ENSP00000174618,9606.ENSP00000219476,9606.ENSP00000264183,9606.ENSP00000267163,9606.ENSP00000269305,9606.ENSP00000281437,9606.ENSP00000285071,9606.ENSP00000293288,9606.ENSP00000300952,9606.ENSP00000328059,9606.ENSP00000340271,9606.ENSP00000344666,9606.ENSP00000347602,9606.ENSP00000357118,9606.ENSP00000358918,9606.ENSP00000361021,9606.ENSP00000365131,9606.ENSP00000371475,9606.ENSP00000372035,…	MNT,TSC2,ARID4B,RB1,TP53,BARX2,FLCN,BAX,MIDN,RLIM,TAF3,NF2,ARID4A,L3MBTL3,SUFU,PTEN,BAG6,TP53BP1,LATS2,TRIP12,SCAF8,ZMYM2,GRB10
GO:0045893	Positive regulation of transcription, DNA-templated	17	1710	0.41	0.0274	9606.ENSP00000244745,9606.ENSP00000254958,9606.ENSP00000264183,9606.ENSP00000267163,9606.ENSP00000269305,9606.ENSP00000281437,9606.ENSP00000285071,9606.ENSP00000340271,9606.ENSP00000347602,9606.ENSP00000371475,9606.ENSP00000372023,9606.ENSP00000392028,9606.ENSP00000394791,9606.ENSP00000413098,9606.ENSP00000436926,9606.ENSP00000453015,9606.ENSP00000460070	SOX4,JAG1,ARID4B,RB1,TP53,BARX2,FLCN,TAF3,ARID4A,TP53BP1,CHEK2,CHD7,SENP1,SCAF8,NFRKB,RNF111,GTF2I
GO:0009966	Regulation of signal transduction	28	2978	0.39	0.0016	9606.ENSP00000174618,9606.ENSP00000219476,9606.ENSP00000244745,9606.ENSP00000254958,9606.ENSP00000261716,9606.ENSP00000262879,9606.ENSP00000264183,9606.ENSP00000267163,9606.ENSP00000269305,9606.ENSP00000285071,9606.ENSP00000286364,9606.ENSP00000292363,9606.ENSP00000293288,9606.ENSP00000326119,9606.ENSP00000343658,9606.ENSP00000344666,9606.ENSP00000347602,9606.ENSP00000349156,9606.ENSP00000351052,…	MNT,TSC2,SOX4,JAG1,TAOK1,RALGAPB,ARID4B,RB1,TP53,FLCN,RASA2,RNF126,BAX,PMAIP1,MAP4K4,NF2,ARID4A,SIAH1,ZC3HC1,PLEKHA1,SUFU,GPC4,PTEN,CHEK2,LATS2,RNF111,GRB10,LZTR1
GO:0010646	Regulation of cell communication	31	3355	0.38	0.00067	9606.ENSP00000174618,9606.ENSP00000219476,9606.ENSP00000244745,9606.ENSP00000254958,9606.ENSP00000261716,9606.ENSP00000262879,9606.ENSP00000264183,9606.ENSP00000267163,9606.ENSP00000269305,9606.ENSP00000285071,9606.ENSP00000286364,9606.ENSP00000292363,9606.ENSP00000293288,9606.ENSP00000300952,9606.ENSP00000326119,9606.ENSP00000343658,9606.ENSP00000344666,9606.ENSP00000346088,9606.ENSP00000347602,…	MNT,TSC2,SOX4,JAG1,TAOK1,RALGAPB,ARID4B,RB1,TP53,FLCN,RASA2,RNF126,BAX,MIDN,PMAIP1,MAP4K4,NF2,RPL22,ARID4A,SIAH1,ZC3HC1,PLEKHA1,SUFU,GPC4,PTEN,CHEK2,LATS2,CHD7,RNF111,GRB10,LZTR1
GO:0023051	Regulation of signaling	31	3367	0.38	0.00069	9606.ENSP00000174618,9606.ENSP00000219476,9606.ENSP00000244745,9606.ENSP00000254958,9606.ENSP00000261716,9606.ENSP00000262879,9606.ENSP00000264183,9606.ENSP00000267163,9606.ENSP00000269305,9606.ENSP00000285071,9606.ENSP00000286364,9606.ENSP00000292363,9606.ENSP00000293288,9606.ENSP00000300952,9606.ENSP00000326119,9606.ENSP00000343658,9606.ENSP00000344666,9606.ENSP00000346088,9606.ENSP00000347602,…	MNT,TSC2,SOX4,JAG1,TAOK1,RALGAPB,ARID4B,RB1,TP53,FLCN,RASA2,RNF126,BAX,MIDN,PMAIP1,MAP4K4,NF2,RPL22,ARID4A,SIAH1,ZC3HC1,PLEKHA1,SUFU,GPC4,PTEN,CHEK2,LATS2,CHD7,RNF111,GRB10,LZTR1
GO:0051246	Regulation of protein metabolic process	24	2622	0.38	0.0063	9606.ENSP00000216181,9606.ENSP00000219476,9606.ENSP00000244745,9606.ENSP00000255108,9606.ENSP00000261716,9606.ENSP00000263083,9606.ENSP00000267163,9606.ENSP00000269305,9606.ENSP00000285071,9606.ENSP00000293288,9606.ENSP00000326119,9606.ENSP00000330237,9606.ENSP00000344666,9606.ENSP00000346088,9606.ENSP00000358918,9606.ENSP00000361021,9606.ENSP00000365131,9606.ENSP00000372023,9606.ENSP00000372035,…	MYH9,TSC2,SOX4,DPH2,TAOK1,DPH1,RB1,TP53,FLCN,BAX,PMAIP1,CASP9,NF2,RPL22,SUFU,PTEN,BAG6,CHEK2,LATS2,TRIP12,SENP1,DNAJC24,RNF111,SPTBN4
GO:0050793	Regulation of developmental process	23	2492	0.38	0.0076	9606.ENSP00000216181,9606.ENSP00000244745,9606.ENSP00000254958,9606.ENSP00000264183,9606.ENSP00000267163,9606.ENSP00000269305,9606.ENSP00000285071,9606.ENSP00000293288,9606.ENSP00000324729,9606.ENSP00000343158,9606.ENSP00000344666,9606.ENSP00000347602,9606.ENSP00000358918,9606.ENSP00000359864,9606.ENSP00000361021,9606.ENSP00000365131,9606.ENSP00000371475,9606.ENSP00000372035,9606.ENSP00000373696,…	MYH9,SOX4,JAG1,ARID4B,RB1,TP53,FLCN,BAX,SAV1,EPB41L3,NF2,ARID4A,SUFU,GPC4,PTEN,BAG6,TP53BP1,LATS2,TRIP12,CHD7,NFRKB,GTF2I,SPTBN4
GO:0051172	Negative regulation of nitrogen compound metabolic process	22	2403	0.38	0.0119	9606.ENSP00000174618,9606.ENSP00000219476,9606.ENSP00000244745,9606.ENSP00000264183,9606.ENSP00000267163,9606.ENSP00000269305,9606.ENSP00000281437,9606.ENSP00000285071,9606.ENSP00000293288,9606.ENSP00000328059,9606.ENSP00000340271,9606.ENSP00000344666,9606.ENSP00000347602,9606.ENSP00000357118,9606.ENSP00000358918,9606.ENSP00000361021,9606.ENSP00000365131,9606.ENSP00000371475,9606.ENSP00000372035,…	MNT,TSC2,SOX4,ARID4B,RB1,TP53,BARX2,FLCN,BAX,RLIM,TAF3,NF2,ARID4A,L3MBTL3,SUFU,PTEN,BAG6,TP53BP1,LATS2,TRIP12,SCAF8,ZMYM2
GO:0019538	Protein metabolic process	35	3910	0.37	0.00035	9606.ENSP00000003302,9606.ENSP00000029410,9606.ENSP00000216181,9606.ENSP00000255108,9606.ENSP00000261716,9606.ENSP00000261858,9606.ENSP00000263083,9606.ENSP00000263881,9606.ENSP00000264183,9606.ENSP00000265471,9606.ENSP00000292363,9606.ENSP00000293288,9606.ENSP00000326119,9606.ENSP00000326813,9606.ENSP00000328059,9606.ENSP00000330237,9606.ENSP00000340271,9606.ENSP00000343658,9606.ENSP00000346088,…	USP28,B4GALT7,MYH9,DPH2,TAOK1,GLCE,DPH1,MAP4K3,ARID4B,B3GAT3,RNF126,BAX,PMAIP1,YOD1,RLIM,CASP9,TAF3,MAP4K4,RPL22,ARID4A,SIAH1,ZC3HC1,PTEN,BAG6,B3GALT6,TMEM165,CHEK2,LATS2,TRIP12,EXT2,SENP1,DNAJC24,PTPRG,RNF111,LZTR1
GO:0044260	Cellular macromolecule metabolic process	22	2512	0.36	0.0191	9606.ENSP00000003302,9606.ENSP00000029410,9606.ENSP00000261716,9606.ENSP00000261858,9606.ENSP00000264183,9606.ENSP00000265471,9606.ENSP00000269305,9606.ENSP00000292363,9606.ENSP00000326813,9606.ENSP00000328059,9606.ENSP00000346088,9606.ENSP00000347602,9606.ENSP00000349156,9606.ENSP00000365131,9606.ENSP00000368496,9606.ENSP00000370736,9606.ENSP00000371475,9606.ENSP00000372023,9606.ENSP00000373696,…	USP28,B4GALT7,TAOK1,GLCE,ARID4B,B3GAT3,TP53,RNF126,YOD1,RLIM,RPL22,ARID4A,SIAH1,BAG6,B3GALT6,TMEM165,TP53BP1,CHEK2,TRIP12,EXT2,NFRKB,RNF111
GO:0044249	Cellular biosynthetic process	21	2362	0.36	0.0214	9606.ENSP00000029410,9606.ENSP00000174618,9606.ENSP00000255108,9606.ENSP00000261858,9606.ENSP00000263083,9606.ENSP00000264183,9606.ENSP00000265471,9606.ENSP00000267163,9606.ENSP00000269305,9606.ENSP00000281437,9606.ENSP00000340271,9606.ENSP00000346088,9606.ENSP00000347602,9606.ENSP00000361021,9606.ENSP00000368496,9606.ENSP00000370736,9606.ENSP00000379032,9606.ENSP00000392028,9606.ENSP00000413098,…	B4GALT7,MNT,DPH2,GLCE,DPH1,ARID4B,B3GAT3,RB1,TP53,BARX2,TAF3,RPL22,ARID4A,PTEN,B3GALT6,TMEM165,EXT2,CHD7,SCAF8,DNAJC24,GTF2I
GO:0048523	Negative regulation of cellular process	41	4736	0.35	0.00017	9606.ENSP00000003302,9606.ENSP00000029410,9606.ENSP00000174618,9606.ENSP00000216181,9606.ENSP00000219476,9606.ENSP00000244745,9606.ENSP00000254958,9606.ENSP00000261716,9606.ENSP00000264183,9606.ENSP00000267163,9606.ENSP00000269305,9606.ENSP00000281437,9606.ENSP00000285071,9606.ENSP00000286364,9606.ENSP00000292363,9606.ENSP00000293288,9606.ENSP00000300952,9606.ENSP00000324729,9606.ENSP00000326813,…	USP28,B4GALT7,MNT,MYH9,TSC2,SOX4,JAG1,TAOK1,ARID4B,RB1,TP53,BARX2,FLCN,RASA2,RNF126,BAX,MIDN,SAV1,YOD1,RLIM,TAF3,MAP4K4,NF2,ARID4A,ZC3HC1,L3MBTL3,PLEKHA1,SUFU,PTEN,BAG6,TP53BP1,CHEK2,LATS2,TRIP12,SCAF8,PTPRG,NISCH,SPTBN4,ZMYM2,GRB10,LZTR1
GO:0048583	Regulation of response to stimulus	33	3931	0.34	0.0016	9606.ENSP00000174618,9606.ENSP00000219476,9606.ENSP00000244745,9606.ENSP00000254958,9606.ENSP00000261716,9606.ENSP00000262879,9606.ENSP00000264183,9606.ENSP00000267163,9606.ENSP00000269305,9606.ENSP00000285071,9606.ENSP00000286364,9606.ENSP00000292363,9606.ENSP00000293288,9606.ENSP00000326119,9606.ENSP00000330237,9606.ENSP00000343658,9606.ENSP00000344666,9606.ENSP00000347602,9606.ENSP00000349156,…	MNT,TSC2,SOX4,JAG1,TAOK1,RALGAPB,ARID4B,RB1,TP53,FLCN,RASA2,RNF126,BAX,PMAIP1,CASP9,MAP4K4,NF2,ARID4A,SIAH1,ZC3HC1,PLEKHA1,SUFU,GPC4,PTEN,BAG6,TP53BP1,CHEK2,LATS2,TRIP12,NFRKB,RNF111,GRB10,LZTR1
GO:0010605	Negative regulation of macromolecule metabolic process	23	2760	0.33	0.0246	9606.ENSP00000174618,9606.ENSP00000219476,9606.ENSP00000244745,9606.ENSP00000264183,9606.ENSP00000267163,9606.ENSP00000269305,9606.ENSP00000281437,9606.ENSP00000285071,9606.ENSP00000293288,9606.ENSP00000328059,9606.ENSP00000340271,9606.ENSP00000344666,9606.ENSP00000347602,9606.ENSP00000357118,9606.ENSP00000358918,9606.ENSP00000361021,9606.ENSP00000365131,9606.ENSP00000371475,9606.ENSP00000372035,…	MNT,TSC2,SOX4,ARID4B,RB1,TP53,BARX2,FLCN,BAX,RLIM,TAF3,NF2,ARID4A,L3MBTL3,SUFU,PTEN,BAG6,TP53BP1,LATS2,TRIP12,SCAF8,ZMYM2,GRB10
GO:0043170	Macromolecule metabolic process	47	5781	0.32	7.39e-05	9606.ENSP00000003302,9606.ENSP00000029410,9606.ENSP00000174618,9606.ENSP00000216181,9606.ENSP00000244745,9606.ENSP00000254998,9606.ENSP00000255108,9606.ENSP00000261716,9606.ENSP00000261858,9606.ENSP00000263083,9606.ENSP00000263881,9606.ENSP00000264183,9606.ENSP00000265471,9606.ENSP00000267163,9606.ENSP00000269305,9606.ENSP00000281437,9606.ENSP00000292363,9606.ENSP00000293288,9606.ENSP00000326119,…	USP28,B4GALT7,MNT,MYH9,SOX4,NXT1,DPH2,TAOK1,GLCE,DPH1,MAP4K3,ARID4B,B3GAT3,RB1,TP53,BARX2,RNF126,BAX,PMAIP1,YOD1,RLIM,CASP9,TAF3,MAP4K4,RPL22,ARID4A,SIAH1,ZC3HC1,PTEN,BAG6,B3GALT6,TMEM165,TP53BP1,CHEK2,LATS2,TRIP12,EXT2,CHD7,SENP1,SCAF8,DNAJC24,PTPRG,NFRKB,RNF111,GTF2I,GRB10,LZTR1
GO:0010556	Regulation of macromolecule biosynthetic process	32	3980	0.32	0.0035	9606.ENSP00000174618,9606.ENSP00000222584,9606.ENSP00000244745,9606.ENSP00000254958,9606.ENSP00000255108,9606.ENSP00000263083,9606.ENSP00000264183,9606.ENSP00000267163,9606.ENSP00000269305,9606.ENSP00000281437,9606.ENSP00000285071,9606.ENSP00000324729,9606.ENSP00000328059,9606.ENSP00000340271,9606.ENSP00000346088,9606.ENSP00000347602,9606.ENSP00000353491,9606.ENSP00000357118,9606.ENSP00000358918,…	MNT,SP4,SOX4,JAG1,DPH2,DPH1,ARID4B,RB1,TP53,BARX2,FLCN,SAV1,RLIM,TAF3,RPL22,ARID4A,ZNF460,L3MBTL3,SUFU,PTEN,TP53BP1,CHEK2,CHD7,SENP1,SCAF8,DNAJC24,NFRKB,RNF111,GTF2I,SSX4B,ZMYM2,GRB10
GO:0009892	Negative regulation of metabolic process	24	2982	0.32	0.0276	9606.ENSP00000174618,9606.ENSP00000219476,9606.ENSP00000244745,9606.ENSP00000264183,9606.ENSP00000267163,9606.ENSP00000269305,9606.ENSP00000281437,9606.ENSP00000285071,9606.ENSP00000293288,9606.ENSP00000300952,9606.ENSP00000328059,9606.ENSP00000340271,9606.ENSP00000344666,9606.ENSP00000347602,9606.ENSP00000357118,9606.ENSP00000358918,9606.ENSP00000361021,9606.ENSP00000365131,9606.ENSP00000371475,…	MNT,TSC2,SOX4,ARID4B,RB1,TP53,BARX2,FLCN,BAX,MIDN,RLIM,TAF3,NF2,ARID4A,L3MBTL3,SUFU,PTEN,BAG6,TP53BP1,LATS2,TRIP12,SCAF8,ZMYM2,GRB10
GO:0048519	Negative regulation of biological process	42	5313	0.31	0.00035	9606.ENSP00000003302,9606.ENSP00000029410,9606.ENSP00000174618,9606.ENSP00000216181,9606.ENSP00000219476,9606.ENSP00000244745,9606.ENSP00000254958,9606.ENSP00000261716,9606.ENSP00000264183,9606.ENSP00000267163,9606.ENSP00000269305,9606.ENSP00000281437,9606.ENSP00000285071,9606.ENSP00000286364,9606.ENSP00000292363,9606.ENSP00000293288,9606.ENSP00000300952,9606.ENSP00000324729,9606.ENSP00000326813,…	USP28,B4GALT7,MNT,MYH9,TSC2,SOX4,JAG1,TAOK1,ARID4B,RB1,TP53,BARX2,FLCN,RASA2,RNF126,BAX,MIDN,SAV1,YOD1,RLIM,TAF3,MAP4K4,NF2,ARID4A,ZC3HC1,L3MBTL3,PLEKHA1,SUFU,PTEN,BAG6,TP53BP1,CHEK2,LATS2,TRIP12,SCAF8,PTPRG,NISCH,GTF2I,SPTBN4,ZMYM2,GRB10,LZTR1
GO:0007275	Multicellular organism development	33	4209	0.31	0.0038	9606.ENSP00000216181,9606.ENSP00000219476,9606.ENSP00000244745,9606.ENSP00000254958,9606.ENSP00000261716,9606.ENSP00000264183,9606.ENSP00000267163,9606.ENSP00000269305,9606.ENSP00000281437,9606.ENSP00000285071,9606.ENSP00000293288,9606.ENSP00000324729,9606.ENSP00000330237,9606.ENSP00000343158,9606.ENSP00000343658,9606.ENSP00000344666,9606.ENSP00000346088,9606.ENSP00000347602,9606.ENSP00000349156,…	MYH9,TSC2,SOX4,JAG1,TAOK1,ARID4B,RB1,TP53,BARX2,FLCN,BAX,SAV1,CASP9,EPB41L3,MAP4K4,NF2,RPL22,ARID4A,SIAH1,L3MBTL3,PLEKHA1,SUFU,PTEN,BAG6,LHFPL2,SHROOM2,LATS2,EXT2,CHD7,PTPRG,AMOTL2,RNF111,SPTBN4
GO:0006355	Regulation of transcription, DNA-templated	27	3460	0.31	0.0189	9606.ENSP00000174618,9606.ENSP00000222584,9606.ENSP00000244745,9606.ENSP00000254958,9606.ENSP00000264183,9606.ENSP00000267163,9606.ENSP00000269305,9606.ENSP00000281437,9606.ENSP00000285071,9606.ENSP00000324729,9606.ENSP00000328059,9606.ENSP00000340271,9606.ENSP00000347602,9606.ENSP00000353491,9606.ENSP00000357118,9606.ENSP00000358918,9606.ENSP00000361021,9606.ENSP00000371475,9606.ENSP00000372023,…	MNT,SP4,SOX4,JAG1,ARID4B,RB1,TP53,BARX2,FLCN,SAV1,RLIM,TAF3,ARID4A,ZNF460,L3MBTL3,SUFU,PTEN,TP53BP1,CHEK2,CHD7,SENP1,SCAF8,NFRKB,RNF111,GTF2I,SSX4B,ZMYM2
GO:0031326	Regulation of cellular biosynthetic process	32	4143	0.3	0.0058	9606.ENSP00000174618,9606.ENSP00000222584,9606.ENSP00000244745,9606.ENSP00000254958,9606.ENSP00000255108,9606.ENSP00000263083,9606.ENSP00000264183,9606.ENSP00000267163,9606.ENSP00000269305,9606.ENSP00000281437,9606.ENSP00000285071,9606.ENSP00000324729,9606.ENSP00000328059,9606.ENSP00000340271,9606.ENSP00000346088,9606.ENSP00000347602,9606.ENSP00000353491,9606.ENSP00000357118,9606.ENSP00000358918,…	MNT,SP4,SOX4,JAG1,DPH2,DPH1,ARID4B,RB1,TP53,BARX2,FLCN,SAV1,RLIM,TAF3,RPL22,ARID4A,ZNF460,L3MBTL3,SUFU,PTEN,TP53BP1,CHEK2,CHD7,SENP1,SCAF8,DNAJC24,NFRKB,RNF111,GTF2I,SSX4B,ZMYM2,GRB10
GO:0048731	System development	30	3867	0.3	0.0091	9606.ENSP00000216181,9606.ENSP00000219476,9606.ENSP00000244745,9606.ENSP00000254958,9606.ENSP00000261716,9606.ENSP00000264183,9606.ENSP00000267163,9606.ENSP00000269305,9606.ENSP00000281437,9606.ENSP00000285071,9606.ENSP00000293288,9606.ENSP00000324729,9606.ENSP00000330237,9606.ENSP00000343158,9606.ENSP00000343658,9606.ENSP00000344666,9606.ENSP00000346088,9606.ENSP00000347602,9606.ENSP00000349156,…	MYH9,TSC2,SOX4,JAG1,TAOK1,ARID4B,RB1,TP53,BARX2,FLCN,BAX,SAV1,CASP9,EPB41L3,MAP4K4,NF2,RPL22,ARID4A,SIAH1,L3MBTL3,PLEKHA1,SUFU,PTEN,BAG6,SHROOM2,EXT2,CHD7,PTPRG,AMOTL2,SPTBN4
GO:0048513	Animal organ development	25	3246	0.3	0.0356	9606.ENSP00000216181,9606.ENSP00000219476,9606.ENSP00000244745,9606.ENSP00000254958,9606.ENSP00000264183,9606.ENSP00000267163,9606.ENSP00000269305,9606.ENSP00000281437,9606.ENSP00000285071,9606.ENSP00000293288,9606.ENSP00000324729,9606.ENSP00000330237,9606.ENSP00000344666,9606.ENSP00000346088,9606.ENSP00000347602,9606.ENSP00000357118,9606.ENSP00000357986,9606.ENSP00000358918,9606.ENSP00000361021,…	MYH9,TSC2,SOX4,JAG1,ARID4B,RB1,TP53,BARX2,FLCN,BAX,SAV1,CASP9,NF2,RPL22,ARID4A,L3MBTL3,PLEKHA1,SUFU,PTEN,BAG6,SHROOM2,LATS2,EXT2,CHD7,PTPRG
GO:0065009	Regulation of molecular function	24	3085	0.3	0.0384	9606.ENSP00000219476,9606.ENSP00000261716,9606.ENSP00000262879,9606.ENSP00000265471,9606.ENSP00000267163,9606.ENSP00000269305,9606.ENSP00000285071,9606.ENSP00000286364,9606.ENSP00000293288,9606.ENSP00000300952,9606.ENSP00000324729,9606.ENSP00000326119,9606.ENSP00000328059,9606.ENSP00000330237,9606.ENSP00000340271,9606.ENSP00000343658,9606.ENSP00000344666,9606.ENSP00000358918,9606.ENSP00000361021,…	TSC2,TAOK1,RALGAPB,B3GAT3,RB1,TP53,FLCN,RASA2,BAX,MIDN,SAV1,PMAIP1,RLIM,CASP9,TAF3,MAP4K4,NF2,SUFU,PTEN,TP53BP1,LATS2,NOXO1,SENP1,DNAJC24
GO:0031323	Regulation of cellular metabolic process	43	5681	0.29	0.00042	9606.ENSP00000174618,9606.ENSP00000219476,9606.ENSP00000222584,9606.ENSP00000244745,9606.ENSP00000254958,9606.ENSP00000255108,9606.ENSP00000261716,9606.ENSP00000263083,9606.ENSP00000264183,9606.ENSP00000267163,9606.ENSP00000269305,9606.ENSP00000281437,9606.ENSP00000285071,9606.ENSP00000293288,9606.ENSP00000300952,9606.ENSP00000324729,9606.ENSP00000326119,9606.ENSP00000328059,9606.ENSP00000340271,…	MNT,TSC2,SP4,SOX4,JAG1,DPH2,TAOK1,DPH1,ARID4B,RB1,TP53,BARX2,FLCN,BAX,MIDN,SAV1,PMAIP1,RLIM,TAF3,NF2,RPL22,ARID4A,ZNF460,L3MBTL3,SUFU,PTEN,BAG6,TP53BP1,CHEK2,LATS2,TRIP12,NOXO1,CHD7,SENP1,SCAF8,DNAJC24,NFRKB,RNF111,GTF2I,SPTBN4,SSX4B,ZMYM2,GRB10
GO:0080090	Regulation of primary metabolic process	44	5899	0.29	0.00042	9606.ENSP00000174618,9606.ENSP00000216181,9606.ENSP00000219476,9606.ENSP00000222584,9606.ENSP00000244745,9606.ENSP00000254958,9606.ENSP00000255108,9606.ENSP00000261716,9606.ENSP00000263083,9606.ENSP00000264183,9606.ENSP00000267163,9606.ENSP00000269305,9606.ENSP00000281437,9606.ENSP00000285071,9606.ENSP00000293288,9606.ENSP00000300952,9606.ENSP00000324729,9606.ENSP00000326119,9606.ENSP00000328059,…	MNT,MYH9,TSC2,SP4,SOX4,JAG1,DPH2,TAOK1,DPH1,ARID4B,RB1,TP53,BARX2,FLCN,BAX,MIDN,SAV1,PMAIP1,RLIM,CASP9,TAF3,NF2,RPL22,ARID4A,ZNF460,L3MBTL3,SUFU,PTEN,BAG6,TP53BP1,CHEK2,LATS2,TRIP12,CHD7,SENP1,SCAF8,DNAJC24,NFRKB,RNF111,GTF2I,SPTBN4,SSX4B,ZMYM2,GRB10
GO:0051173	Positive regulation of nitrogen compound metabolic process	24	3166	0.29	0.0495	9606.ENSP00000216181,9606.ENSP00000244745,9606.ENSP00000254958,9606.ENSP00000261716,9606.ENSP00000264183,9606.ENSP00000267163,9606.ENSP00000269305,9606.ENSP00000281437,9606.ENSP00000285071,9606.ENSP00000293288,9606.ENSP00000326119,9606.ENSP00000330237,9606.ENSP00000340271,9606.ENSP00000347602,9606.ENSP00000361021,9606.ENSP00000365131,9606.ENSP00000371475,9606.ENSP00000372023,9606.ENSP00000392028,…	MYH9,SOX4,JAG1,TAOK1,ARID4B,RB1,TP53,BARX2,FLCN,BAX,PMAIP1,CASP9,TAF3,ARID4A,PTEN,BAG6,TP53BP1,CHEK2,CHD7,SENP1,SCAF8,NFRKB,RNF111,GTF2I
GO:0051171	Regulation of nitrogen compound metabolic process	42	5734	0.28	0.0011	9606.ENSP00000174618,9606.ENSP00000216181,9606.ENSP00000219476,9606.ENSP00000222584,9606.ENSP00000244745,9606.ENSP00000254958,9606.ENSP00000255108,9606.ENSP00000261716,9606.ENSP00000263083,9606.ENSP00000264183,9606.ENSP00000267163,9606.ENSP00000269305,9606.ENSP00000281437,9606.ENSP00000285071,9606.ENSP00000293288,9606.ENSP00000324729,9606.ENSP00000326119,9606.ENSP00000328059,9606.ENSP00000330237,…	MNT,MYH9,TSC2,SP4,SOX4,JAG1,DPH2,TAOK1,DPH1,ARID4B,RB1,TP53,BARX2,FLCN,BAX,SAV1,PMAIP1,RLIM,CASP9,TAF3,NF2,RPL22,ARID4A,ZNF460,L3MBTL3,SUFU,PTEN,BAG6,TP53BP1,CHEK2,LATS2,TRIP12,CHD7,SENP1,SCAF8,DNAJC24,NFRKB,RNF111,GTF2I,SPTBN4,SSX4B,ZMYM2
GO:0030154	Cell differentiation	26	3507	0.28	0.0411	9606.ENSP00000216181,9606.ENSP00000244745,9606.ENSP00000254958,9606.ENSP00000261716,9606.ENSP00000264183,9606.ENSP00000267163,9606.ENSP00000269305,9606.ENSP00000281437,9606.ENSP00000293288,9606.ENSP00000324729,9606.ENSP00000330237,9606.ENSP00000343158,9606.ENSP00000343658,9606.ENSP00000344666,9606.ENSP00000346088,9606.ENSP00000347602,9606.ENSP00000349156,9606.ENSP00000357118,9606.ENSP00000357986,…	MYH9,SOX4,JAG1,TAOK1,ARID4B,RB1,TP53,BARX2,BAX,SAV1,CASP9,EPB41L3,MAP4K4,NF2,RPL22,ARID4A,SIAH1,L3MBTL3,PLEKHA1,SUFU,PTEN,BAG6,LATS2,EXT2,CHD7,SPTBN4
GO:0019219	Regulation of nucleobase-containing compound metabolic process	29	4074	0.27	0.0368	9606.ENSP00000174618,9606.ENSP00000222584,9606.ENSP00000244745,9606.ENSP00000254958,9606.ENSP00000264183,9606.ENSP00000267163,9606.ENSP00000269305,9606.ENSP00000281437,9606.ENSP00000285071,9606.ENSP00000293288,9606.ENSP00000324729,9606.ENSP00000328059,9606.ENSP00000340271,9606.ENSP00000347602,9606.ENSP00000353491,9606.ENSP00000357118,9606.ENSP00000358918,9606.ENSP00000361021,9606.ENSP00000371475,…	MNT,SP4,SOX4,JAG1,ARID4B,RB1,TP53,BARX2,FLCN,BAX,SAV1,RLIM,TAF3,ARID4A,ZNF460,L3MBTL3,SUFU,PTEN,TP53BP1,CHEK2,TRIP12,CHD7,SENP1,SCAF8,NFRKB,RNF111,GTF2I,SSX4B,ZMYM2
GO:0007165	Signal transduction	33	4714	0.26	0.0191	9606.ENSP00000003302,9606.ENSP00000216181,9606.ENSP00000219476,9606.ENSP00000254958,9606.ENSP00000261716,9606.ENSP00000263881,9606.ENSP00000267163,9606.ENSP00000269305,9606.ENSP00000285071,9606.ENSP00000286364,9606.ENSP00000293288,9606.ENSP00000324729,9606.ENSP00000326119,9606.ENSP00000326813,9606.ENSP00000330237,9606.ENSP00000343658,9606.ENSP00000344666,9606.ENSP00000349156,9606.ENSP00000357986,…	USP28,MYH9,TSC2,JAG1,TAOK1,MAP4K3,RB1,TP53,FLCN,RASA2,BAX,SAV1,PMAIP1,YOD1,CASP9,MAP4K4,NF2,SIAH1,PLEKHA1,SUFU,GPC4,PTEN,BAG6,TP53BP1,CHEK2,LATS2,EXT2,SENP1,PTPRG,NISCH,AMOTL2,RNF111,GRB10
GO:0060255	Regulation of macromolecule metabolic process	43	6249	0.25	0.0024	9606.ENSP00000174618,9606.ENSP00000216181,9606.ENSP00000219476,9606.ENSP00000222584,9606.ENSP00000244745,9606.ENSP00000254958,9606.ENSP00000255108,9606.ENSP00000261716,9606.ENSP00000263083,9606.ENSP00000264183,9606.ENSP00000267163,9606.ENSP00000269305,9606.ENSP00000281437,9606.ENSP00000285071,9606.ENSP00000293288,9606.ENSP00000324729,9606.ENSP00000326119,9606.ENSP00000328059,9606.ENSP00000330237,…	MNT,MYH9,TSC2,SP4,SOX4,JAG1,DPH2,TAOK1,DPH1,ARID4B,RB1,TP53,BARX2,FLCN,BAX,SAV1,PMAIP1,RLIM,CASP9,TAF3,NF2,RPL22,ARID4A,ZNF460,L3MBTL3,SUFU,PTEN,BAG6,TP53BP1,CHEK2,LATS2,TRIP12,CHD7,SENP1,SCAF8,DNAJC24,NFRKB,RNF111,GTF2I,SPTBN4,SSX4B,ZMYM2,GRB10
GO:0019222	Regulation of metabolic process	45	6784	0.24	0.003	9606.ENSP00000174618,9606.ENSP00000216181,9606.ENSP00000219476,9606.ENSP00000222584,9606.ENSP00000244745,9606.ENSP00000254958,9606.ENSP00000255108,9606.ENSP00000261716,9606.ENSP00000263083,9606.ENSP00000264183,9606.ENSP00000267163,9606.ENSP00000269305,9606.ENSP00000281437,9606.ENSP00000285071,9606.ENSP00000293288,9606.ENSP00000300952,9606.ENSP00000324729,9606.ENSP00000326119,9606.ENSP00000328059,…	MNT,MYH9,TSC2,SP4,SOX4,JAG1,DPH2,TAOK1,DPH1,ARID4B,RB1,TP53,BARX2,FLCN,BAX,MIDN,SAV1,PMAIP1,RLIM,CASP9,TAF3,NF2,RPL22,ARID4A,ZNF460,L3MBTL3,SUFU,PTEN,BAG6,TP53BP1,CHEK2,LATS2,TRIP12,NOXO1,CHD7,SENP1,SCAF8,DNAJC24,NFRKB,RNF111,GTF2I,SPTBN4,SSX4B,ZMYM2,GRB10
GO:0023052	Signaling	34	5057	0.24	0.0276	9606.ENSP00000003302,9606.ENSP00000216181,9606.ENSP00000219476,9606.ENSP00000254958,9606.ENSP00000261716,9606.ENSP00000263881,9606.ENSP00000267163,9606.ENSP00000269305,9606.ENSP00000285071,9606.ENSP00000286364,9606.ENSP00000293288,9606.ENSP00000324729,9606.ENSP00000326119,9606.ENSP00000326813,9606.ENSP00000330237,9606.ENSP00000343658,9606.ENSP00000344666,9606.ENSP00000349156,9606.ENSP00000357986,…	USP28,MYH9,TSC2,JAG1,TAOK1,MAP4K3,RB1,TP53,FLCN,RASA2,BAX,SAV1,PMAIP1,YOD1,CASP9,MAP4K4,NF2,SIAH1,PLEKHA1,SUFU,GPC4,PTEN,BAG6,TP53BP1,CHEK2,LATS2,EXT2,SENP1,PTPRG,NISCH,AMOTL2,RNF111,SPTBN4,GRB10
GO:0006807	Nitrogen compound metabolic process	44	6643	0.23	0.0038	9606.ENSP00000003302,9606.ENSP00000029410,9606.ENSP00000174618,9606.ENSP00000216181,9606.ENSP00000255108,9606.ENSP00000261716,9606.ENSP00000261858,9606.ENSP00000263083,9606.ENSP00000263881,9606.ENSP00000264183,9606.ENSP00000265471,9606.ENSP00000267163,9606.ENSP00000269305,9606.ENSP00000281437,9606.ENSP00000292363,9606.ENSP00000293288,9606.ENSP00000326119,9606.ENSP00000326813,9606.ENSP00000328059,…	USP28,B4GALT7,MNT,MYH9,DPH2,TAOK1,GLCE,DPH1,MAP4K3,ARID4B,B3GAT3,RB1,TP53,BARX2,RNF126,BAX,PMAIP1,YOD1,RLIM,CASP9,TAF3,MAP4K4,RPL22,ARID4A,SIAH1,ZC3HC1,PTEN,BAG6,B3GALT6,TMEM165,TP53BP1,CHEK2,LATS2,TRIP12,EXT2,CHD7,SENP1,SCAF8,DNAJC24,PTPRG,NFRKB,RNF111,GTF2I,LZTR1
GO:0007154	Cell communication	34	5165	0.23	0.0378	9606.ENSP00000003302,9606.ENSP00000216181,9606.ENSP00000219476,9606.ENSP00000254958,9606.ENSP00000261716,9606.ENSP00000263881,9606.ENSP00000267163,9606.ENSP00000269305,9606.ENSP00000285071,9606.ENSP00000286364,9606.ENSP00000293288,9606.ENSP00000324729,9606.ENSP00000326119,9606.ENSP00000326813,9606.ENSP00000330237,9606.ENSP00000343658,9606.ENSP00000344666,9606.ENSP00000349156,9606.ENSP00000357986,…	USP28,MYH9,TSC2,JAG1,TAOK1,MAP4K3,RB1,TP53,FLCN,RASA2,BAX,SAV1,PMAIP1,YOD1,CASP9,MAP4K4,NF2,SIAH1,PLEKHA1,SUFU,GPC4,PTEN,BAG6,TP53BP1,CHEK2,LATS2,EXT2,SENP1,PTPRG,NISCH,AMOTL2,RNF111,SPTBN4,GRB10
GO:0071704	Organic substance metabolic process	48	7522	0.22	0.0031	9606.ENSP00000003302,9606.ENSP00000029410,9606.ENSP00000174618,9606.ENSP00000216181,9606.ENSP00000244745,9606.ENSP00000254998,9606.ENSP00000255108,9606.ENSP00000261716,9606.ENSP00000261858,9606.ENSP00000263083,9606.ENSP00000263881,9606.ENSP00000264183,9606.ENSP00000265471,9606.ENSP00000267163,9606.ENSP00000269305,9606.ENSP00000281437,9606.ENSP00000292363,9606.ENSP00000293288,9606.ENSP00000326119,…	USP28,B4GALT7,MNT,MYH9,SOX4,NXT1,DPH2,TAOK1,GLCE,DPH1,MAP4K3,ARID4B,B3GAT3,RB1,TP53,BARX2,RNF126,BAX,PMAIP1,YOD1,RLIM,CASP9,TAF3,MAP4K4,RPL22,ARID4A,SIAH1,ZC3HC1,PLEKHA1,PTEN,BAG6,B3GALT6,TMEM165,TP53BP1,CHEK2,LATS2,TRIP12,EXT2,CHD7,SENP1,SCAF8,DNAJC24,PTPRG,NFRKB,RNF111,GTF2I,GRB10,LZTR1
GO:0044238	Primary metabolic process	45	7156	0.21	0.0075	9606.ENSP00000003302,9606.ENSP00000029410,9606.ENSP00000174618,9606.ENSP00000216181,9606.ENSP00000255108,9606.ENSP00000261716,9606.ENSP00000261858,9606.ENSP00000263083,9606.ENSP00000263881,9606.ENSP00000264183,9606.ENSP00000265471,9606.ENSP00000267163,9606.ENSP00000269305,9606.ENSP00000281437,9606.ENSP00000292363,9606.ENSP00000293288,9606.ENSP00000326119,9606.ENSP00000326813,9606.ENSP00000328059,…	USP28,B4GALT7,MNT,MYH9,DPH2,TAOK1,GLCE,DPH1,MAP4K3,ARID4B,B3GAT3,RB1,TP53,BARX2,RNF126,BAX,PMAIP1,YOD1,RLIM,CASP9,TAF3,MAP4K4,RPL22,ARID4A,SIAH1,ZC3HC1,PLEKHA1,PTEN,BAG6,B3GALT6,TMEM165,TP53BP1,CHEK2,LATS2,TRIP12,EXT2,CHD7,SENP1,SCAF8,DNAJC24,PTPRG,NFRKB,RNF111,GTF2I,LZTR1
GO:0044237	Cellular metabolic process	41	6568	0.21	0.0212	9606.ENSP00000003302,9606.ENSP00000029410,9606.ENSP00000174618,9606.ENSP00000255108,9606.ENSP00000261716,9606.ENSP00000261858,9606.ENSP00000263083,9606.ENSP00000263881,9606.ENSP00000264183,9606.ENSP00000265471,9606.ENSP00000267163,9606.ENSP00000269305,9606.ENSP00000281437,9606.ENSP00000292363,9606.ENSP00000293288,9606.ENSP00000326119,9606.ENSP00000326813,9606.ENSP00000328059,9606.ENSP00000340271,…	USP28,B4GALT7,MNT,DPH2,TAOK1,GLCE,DPH1,MAP4K3,ARID4B,B3GAT3,RB1,TP53,BARX2,RNF126,BAX,PMAIP1,YOD1,RLIM,TAF3,MAP4K4,RPL22,ARID4A,SIAH1,PLEKHA1,PTEN,BAG6,B3GALT6,TMEM165,TP53BP1,CHEK2,LATS2,TRIP12,EXT2,NOXO1,CHD7,SCAF8,DNAJC24,PTPRG,NFRKB,RNF111,GTF2I
GO:0008152	Metabolic process	49	7988	0.2	0.0049	9606.ENSP00000003302,9606.ENSP00000029410,9606.ENSP00000174618,9606.ENSP00000216181,9606.ENSP00000244745,9606.ENSP00000254998,9606.ENSP00000255108,9606.ENSP00000261716,9606.ENSP00000261858,9606.ENSP00000263083,9606.ENSP00000263881,9606.ENSP00000264183,9606.ENSP00000265471,9606.ENSP00000267163,9606.ENSP00000269305,9606.ENSP00000281437,9606.ENSP00000292363,9606.ENSP00000293288,9606.ENSP00000326119,…	USP28,B4GALT7,MNT,MYH9,SOX4,NXT1,DPH2,TAOK1,GLCE,DPH1,MAP4K3,ARID4B,B3GAT3,RB1,TP53,BARX2,RNF126,BAX,PMAIP1,YOD1,RLIM,CASP9,TAF3,MAP4K4,RPL22,ARID4A,SIAH1,ZC3HC1,PLEKHA1,PTEN,BAG6,B3GALT6,TMEM165,TP53BP1,CHEK2,LATS2,TRIP12,EXT2,NOXO1,CHD7,SENP1,SCAF8,DNAJC24,PTPRG,NFRKB,RNF111,GTF2I,GRB10,LZTR1
GO:0051716	Cellular response to stimulus	39	6357	0.2	0.0407	9606.ENSP00000003302,9606.ENSP00000174618,9606.ENSP00000216181,9606.ENSP00000219476,9606.ENSP00000244745,9606.ENSP00000254958,9606.ENSP00000261716,9606.ENSP00000263881,9606.ENSP00000267163,9606.ENSP00000269305,9606.ENSP00000285071,9606.ENSP00000286364,9606.ENSP00000292363,9606.ENSP00000293288,9606.ENSP00000324729,9606.ENSP00000326119,9606.ENSP00000326813,9606.ENSP00000330237,9606.ENSP00000343658,…	USP28,MNT,MYH9,TSC2,SOX4,JAG1,TAOK1,MAP4K3,RB1,TP53,FLCN,RASA2,RNF126,BAX,SAV1,PMAIP1,YOD1,CASP9,MAP4K4,NF2,SIAH1,PLEKHA1,SUFU,GPC4,PTEN,BAG6,SHROOM2,TP53BP1,CHEK2,LATS2,TRIP12,EXT2,SENP1,PTPRG,NISCH,AMOTL2,NFRKB,RNF111,GRB10
GO:0050794	Regulation of cellular process	65	11025	0.18	0.00017	9606.ENSP00000003302,9606.ENSP00000029410,9606.ENSP00000174618,9606.ENSP00000216181,9606.ENSP00000219476,9606.ENSP00000222584,9606.ENSP00000244745,9606.ENSP00000254958,9606.ENSP00000255108,9606.ENSP00000261716,9606.ENSP00000262879,9606.ENSP00000263083,9606.ENSP00000263881,9606.ENSP00000264183,9606.ENSP00000265471,9606.ENSP00000267163,9606.ENSP00000269305,9606.ENSP00000281437,9606.ENSP00000285071,…	USP28,B4GALT7,MNT,MYH9,TSC2,SP4,SOX4,JAG1,DPH2,TAOK1,RALGAPB,DPH1,MAP4K3,ARID4B,B3GAT3,RB1,TP53,BARX2,FLCN,RASA2,RNF126,BAX,MIDN,SAV1,PMAIP1,YOD1,RLIM,CASP9,TAF3,EPB41L3,MAP4K4,NF2,RPL22,ARID4A,SIAH1,ZC3HC1,ZNF460,L3MBTL3,PLEKHA1,SUFU,GPC4,PTEN,BAG6,TP53BP1,CHEK2,LATS2,TRIP12,EXT2,NOXO1,CHD7,SENP1,SCAF8,DNAJC24,PTPRG,NISCH,AMOTL2,NFRKB,RNF111,GTF2I,SPTBN4,SSX4B,AP2S1,ZMYM2,GRB10,LZTR1
GO:0050789	Regulation of biological process	66	11655	0.17	0.00035	9606.ENSP00000003302,9606.ENSP00000029410,9606.ENSP00000174618,9606.ENSP00000216181,9606.ENSP00000219476,9606.ENSP00000222584,9606.ENSP00000244745,9606.ENSP00000254958,9606.ENSP00000255108,9606.ENSP00000261716,9606.ENSP00000262879,9606.ENSP00000263083,9606.ENSP00000263881,9606.ENSP00000264183,9606.ENSP00000265471,9606.ENSP00000267163,9606.ENSP00000269305,9606.ENSP00000281437,9606.ENSP00000285071,…	USP28,B4GALT7,MNT,MYH9,TSC2,SP4,SOX4,JAG1,DPH2,TAOK1,RALGAPB,DPH1,MAP4K3,ARID4B,B3GAT3,RB1,TP53,BARX2,FLCN,RASA2,RNF126,BAX,MIDN,SAV1,PMAIP1,YOD1,RLIM,CASP9,TAF3,EPB41L3,MAP4K4,NF2,RPL22,ARID4A,SIAH1,ZC3HC1,ZNF460,L3MBTL3,PLEKHA1,SUFU,GPC4,PTEN,BAG6,LHFPL2,TP53BP1,CHEK2,LATS2,TRIP12,EXT2,NOXO1,CHD7,SENP1,SCAF8,DNAJC24,PTPRG,NISCH,AMOTL2,NFRKB,RNF111,GTF2I,SPTBN4,SSX4B,AP2S1,ZMYM2,GRB10,LZTR1
GO:0065007	Biological regulation	67	12385	0.15	0.0006	9606.ENSP00000003302,9606.ENSP00000029410,9606.ENSP00000174618,9606.ENSP00000216181,9606.ENSP00000219476,9606.ENSP00000222584,9606.ENSP00000244745,9606.ENSP00000254958,9606.ENSP00000255108,9606.ENSP00000261716,9606.ENSP00000262879,9606.ENSP00000263083,9606.ENSP00000263881,9606.ENSP00000264183,9606.ENSP00000265471,9606.ENSP00000267163,9606.ENSP00000269305,9606.ENSP00000281437,9606.ENSP00000285071,…	USP28,B4GALT7,MNT,MYH9,TSC2,SP4,SOX4,JAG1,DPH2,TAOK1,RALGAPB,DPH1,MAP4K3,ARID4B,B3GAT3,RB1,TP53,BARX2,FLCN,RASA2,RNF126,BAX,MIDN,SAV1,PMAIP1,YOD1,RLIM,CASP9,TAF3,EPB41L3,MAP4K4,NF2,RPL22,ARID4A,SIAH1,ZC3HC1,ZNF460,L3MBTL3,PLEKHA1,SUFU,GPC4,PTEN,BAG6,LHFPL2,TMEM165,TP53BP1,CHEK2,LATS2,TRIP12,EXT2,NOXO1,CHD7,SENP1,SCAF8,DNAJC24,PTPRG,NISCH,AMOTL2,NFRKB,RNF111,GTF2I,SPTBN4,SSX4B,AP2S1,ZMYM2,GRB10,LZ…
