# Supplementary material for: Genome-wide screening in human embryonic stem cells identifies genes and pathways involved in the p53 pathway
Source: Mol Med. 2025 Mar 13;31:97. doi: 10.1186/s10020-025-01141-5 (PMC11907909; doi:10.1186/s10020-025-01141-5)
Supplement: Supplementary file 3 — Additional file 3. [file 10020_2025_1141_MOESM3_ESM.csv]

Geneid	gene_name	logFC	PValue
ENSG00000268895.6	A1BG-AS1	1.528373345	0.00057435
ENSG00000166535.20	A2ML1	-3.829195063	7.45E-06
ENSG00000128274.17	A4GALT	-2.074251247	0.000316709
ENSG00000081760.17	AACS	-0.191719825	0.035689785
ENSG00000188984.12	AADACL3	-5.323383769	3.46E-06
ENSG00000115977.21	AAK1	0.331610931	0.005156345
ENSG00000127837.10	AAMP	-0.172410286	0.030510397
ENSG00000205002.4	AARD	4.167034236	0.001013859
ENSG00000090861.17	AARS1	0.604870977	2.61E-05
ENSG00000124608.5	AARS2	0.509896689	0.00059865
ENSG00000266967.7	AARSD1	1.304982676	0.029880759
ENSG00000149313.11	AASDHPPT	0.184248875	0.027741015
ENSG00000008311.16	AASS	-0.34664438	0.00049041
ENSG00000275700.6	AATF	-0.351921495	0.003706879
ENSG00000181409.14	AATK	3.404101963	2.07E-05
ENSG00000183044.12	ABAT	-0.697433206	0.002175397
ENSG00000165029.17	ABCA1	-1.480078486	8.53E-07
ENSG00000107331.18	ABCA2	1.684807848	0.000157075
ENSG00000167972.14	ABCA3	2.26864719	3.06E-05
ENSG00000085563.15	ABCB1	7.055676277	0.000352434
ENSG00000135776.5	ABCB10	0.578648287	0.000323152
ENSG00000005471.19	ABCB4	1.660668505	0.000255843
ENSG00000197150.13	ABCB8	-0.960674666	3.88E-05
ENSG00000150967.19	ABCB9	0.410381002	0.041437335
ENSG00000103222.20	ABCC1	0.16160958	0.034030932
ENSG00000125257.16	ABCC4	-0.392348351	0.00587547
ENSG00000114770.17	ABCC5	0.319849379	0.002585977
ENSG00000101986.12	ABCD1	-2.100415375	8.32E-09
ENSG00000160179.19	ABCG1	-1.586404162	0.001839019
ENSG00000118777.12	ABCG2	-4.737748372	1.09E-06
ENSG00000106077.19	ABHD11	-0.43258294	0.016506635
ENSG00000131969.15	ABHD12B	-2.69196144	1.26E-06
ENSG00000139826.6	ABHD13	-0.304633163	0.019671017
ENSG00000129968.17	ABHD17A	-0.429663601	0.007062332
ENSG00000198658.4	ABHD17AP1	-0.791738937	0.001395004
ENSG00000250536.1	ABHD17AP3	-0.829506145	0.02374956
ENSG00000136379.12	ABHD17C	0.881422302	0.000307867
ENSG00000164074.16	ABHD18	-0.306202083	0.018480348
ENSG00000140526.18	ABHD2	0.263615877	0.005023982
ENSG00000158201.10	ABHD3	-0.397910083	0.022877379
ENSG00000100439.11	ABHD4	-0.583294482	7.10E-05
ENSG00000163686.15	ABHD6	-1.09249946	0.003212533
ENSG00000136754.18	ABI1	-0.259300999	0.007221641
ENSG00000138443.17	ABI2	0.671511695	7.29E-05
ENSG00000108798.9	ABI3	-0.591705125	0.042407673
ENSG00000143322.22	ABL2	1.377159756	7.31E-06
ENSG00000099204.21	ABLIM1	-0.349121791	0.002076886
ENSG00000163995.21	ABLIM2	-1.088917657	0.028272053
ENSG00000175164.16	ABO	1.601782966	0.022124916
ENSG00000159842.16	ABR	-0.363167563	0.033998984
ENSG00000146386.8	ABRACL	-0.820693786	7.65E-05
ENSG00000163322.14	ABRAXAS1	-0.322205022	0.014903807
ENSG00000060971.19	ACAA1	-0.516024207	0.006009398
ENSG00000278540.5	ACACA	0.530489196	9.56E-05
ENSG00000076555.16	ACACB	0.788095025	0.000857734
ENSG00000111271.15	ACAD10	0.353732736	0.009927193
ENSG00000151498.12	ACAD8	0.329193885	0.010794576
ENSG00000177646.20	ACAD9	-0.215247809	0.024744443
ENSG00000115361.8	ACADL	1.981561351	7.38E-05
ENSG00000122971.9	ACADS	-0.856830822	0.008139061
ENSG00000196177.13	ACADSB	-0.992431082	0.000220263
ENSG00000072778.20	ACADVL	0.221367173	0.015768629
ENSG00000131584.19	ACAP3	0.472661116	0.001264402
ENSG00000075239.14	ACAT1	0.41064452	0.000789621
ENSG00000120437.9	ACAT2	0.492163853	0.007772372
ENSG00000182827.9	ACBD3	0.639219399	7.45E-05
ENSG00000181513.15	ACBD4	0.649372535	0.015777021
ENSG00000107897.20	ACBD5	0.258937494	0.020885261
ENSG00000230124.8	ACBD6	1.170549315	4.08E-07
ENSG00000176244.7	ACBD7	1.367674339	3.69E-06
ENSG00000102977.18	ACD	1.219309457	6.65E-05
ENSG00000159640.17	ACE	-1.649974089	0.046043101
ENSG00000130234.13	ACE2	-6.076865182	2.73E-06
ENSG00000087085.16	ACHE	-2.609108362	3.39E-06
ENSG00000100813.15	ACIN1	0.432123525	0.000718848
ENSG00000144476.6	ACKR3	-2.381066833	1.06E-06
ENSG00000131473.17	ACLY	0.273264629	0.009452189
ENSG00000100412.17	ACO2	-0.270698708	0.004117269
ENSG00000112304.11	ACOT13	-0.444621605	0.006326022
ENSG00000101473.17	ACOT8	-0.959579415	4.00E-05
ENSG00000161533.12	ACOX1	-1.025460015	1.35E-06
ENSG00000168306.13	ACOX2	-1.474708552	0.000701417
ENSG00000087008.16	ACOX3	-2.291593997	5.84E-07
ENSG00000153093.20	ACOXL	-2.692641573	1.80E-05
ENSG00000143727.16	ACP1	0.260614481	0.007647239
ENSG00000014257.17	ACP3	-4.508539876	1.86E-06
ENSG00000102575.14	ACP5	-5.312783263	1.97E-05
ENSG00000162836.12	ACP6	1.392214169	1.72E-05
ENSG00000167107.13	ACSF2	-0.422147755	0.004665728
ENSG00000176715.17	ACSF3	1.288339446	1.12E-06
ENSG00000068366.21	ACSL4	-0.452423848	0.038640822
ENSG00000215009.6	ACSM4	-8.448141033	3.84E-05
ENSG00000131069.20	ACSS2	0.666870004	0.003613677
ENSG00000111058.8	ACSS3	-1.181015187	1.74E-06
ENSG00000107796.13	ACTA2	1.473455242	5.73E-07
ENSG00000075624.17	ACTB	-0.41681491	6.32E-05
ENSG00000184009.13	ACTG1	-0.711886418	4.72E-06
ENSG00000178631.7	ACTG1P1	1.482840362	0.010357722
ENSG00000234996.4	ACTG1P25	1.352664239	0.003857339
ENSG00000229349.2	ACTG1P9	-0.805134506	0.004293294
ENSG00000163017.14	ACTG2	-3.164829872	2.52E-08
ENSG00000136518.17	ACTL6A	0.591528993	0.000221594
ENSG00000117148.8	ACTL8	2.722667865	0.002353487
ENSG00000072110.16	ACTN1	-0.600707128	6.58E-06
ENSG00000248746.6	ACTN3	4.767765754	8.28E-08
ENSG00000130402.14	ACTN4	-0.560824574	1.27E-05
ENSG00000213493.3	ACTN4P1	-1.034339216	0.003543379
ENSG00000131966.14	ACTR10	-0.167363892	0.043177175
ENSG00000138107.13	ACTR1A	-0.352283865	0.000280955
ENSG00000138071.15	ACTR2	-0.189689817	0.012679307
ENSG00000115091.12	ACTR3	-0.692720156	3.47E-06
ENSG00000133627.18	ACTR3B	0.548961872	0.001048889
ENSG00000106526.11	ACTR3C	0.69931537	0.039430193
ENSG00000101442.10	ACTR5	-0.37260639	0.031688856
ENSG00000075089.10	ACTR6	-0.332067193	0.004813497
ENSG00000115170.16	ACVR1	-1.929419101	1.36E-05
ENSG00000135503.13	ACVR1B	-0.4123688	0.001117548
ENSG00000123612.16	ACVR1C	-0.591016223	0.038340098
ENSG00000121989.15	ACVR2A	-0.430169971	0.002802061
ENSG00000229589.1	ACVR2B-AS1	1.454187037	0.002015916
ENSG00000170634.13	ACYP2	0.872084247	0.007118625
ENSG00000093072.19	ADA2	-0.301607506	0.002493421
ENSG00000137845.15	ADAM10	-0.450147617	0.00016162
ENSG00000073670.14	ADAM11	0.967298759	0.035134657
ENSG00000143537.14	ADAM15	2.528244336	7.36E-07
ENSG00000151694.15	ADAM17	-0.277821124	0.0123065
ENSG00000135074.16	ADAM19	-3.245774034	3.61E-08
ENSG00000008277.15	ADAM22	2.299436168	6.16E-06
ENSG00000114948.13	ADAM23	0.910759743	0.000783968
ENSG00000042980.14	ADAM28	-4.740388877	6.99E-05
ENSG00000149451.19	ADAM33	1.710493357	0.000358642
ENSG00000151651.16	ADAM8	-0.698253471	0.04748178
ENSG00000168615.13	ADAM9	-1.25901594	1.51E-06
ENSG00000154734.16	ADAMTS1	-0.895413247	2.66E-05
ENSG00000142303.14	ADAMTS10	1.483064631	5.91E-05
ENSG00000151388.11	ADAMTS12	-0.868659311	0.001861184
ENSG00000160323.19	ADAMTS13	1.164644789	0.003523776
ENSG00000166106.4	ADAMTS15	-1.694163475	2.36E-05
ENSG00000145536.15	ADAMTS16	-0.61005387	0.004053987
ENSG00000250579.3	ADAMTS16-DT	1.650414446	0.020534685
ENSG00000145808.10	ADAMTS19	1.536667963	8.85E-06
ENSG00000249421.2	ADAMTS19-AS1	2.432887817	0.000241211
ENSG00000087116.17	ADAMTS2	0.986135541	0.032516844
ENSG00000156140.10	ADAMTS3	0.571402353	0.007686126
ENSG00000158859.10	ADAMTS4	3.354854566	3.42E-08
ENSG00000154736.6	ADAMTS5	-3.31653755	2.04E-05
ENSG00000049192.15	ADAMTS6	1.956174006	1.57E-05
ENSG00000136378.15	ADAMTS7	0.978691016	3.58E-06
ENSG00000274376.5	ADAMTS7P1	0.979936838	0.033471598
ENSG00000261143.2	ADAMTS7P3	0.918051526	0.00143782
ENSG00000134917.10	ADAMTS8	-2.350074488	0.000905985
ENSG00000163638.13	ADAMTS9	-2.098460373	0.003742111
ENSG00000197859.11	ADAMTSL2	1.539209873	0.001720821
ENSG00000143382.16	ADAMTSL4	-0.932930424	0.006519565
ENSG00000184060.11	ADAP2	-2.502899829	0.000156305
ENSG00000160710.18	ADAR	0.834903142	2.01E-06
ENSG00000197381.18	ADARB1	0.686726124	0.009924996
ENSG00000065457.11	ADAT1	1.382708303	5.29E-07
ENSG00000133597.11	ADCK2	-0.781758082	0.006318249
ENSG00000173137.12	ADCK5	-0.501270664	0.038314361
ENSG00000164742.16	ADCY1	0.723235061	0.000353046
ENSG00000173175.16	ADCY5	-2.014507266	5.77E-05
ENSG00000174233.12	ADCY6	1.342879514	2.81E-06
ENSG00000121281.13	ADCY7	-1.153891556	8.47E-05
ENSG00000155897.10	ADCY8	-1.868731726	0.000320253
ENSG00000162104.10	ADCY9	0.767311821	0.000297927
ENSG00000078549.16	ADCYAP1R1	2.030504751	6.91E-05
ENSG00000087274.19	ADD1	-0.267170502	0.002004808
ENSG00000075340.23	ADD2	0.553122426	0.018745823
ENSG00000148700.15	ADD3	-0.274634358	0.036687337
ENSG00000020181.18	ADGRA2	-3.6918668	4.38E-06
ENSG00000152990.14	ADGRA3	0.277154604	0.003082121
ENSG00000256616.3	ADGRA3P1	0.415448341	0.028663844
ENSG00000181790.12	ADGRB1	-0.80296462	0.022469264
ENSG00000121753.13	ADGRB2	1.877723544	2.08E-05
ENSG00000111452.13	ADGRD1	-7.934770049	9.32E-05
ENSG00000123146.20	ADGRE5	-1.001142997	0.000179584
ENSG00000164393.10	ADGRF2	-5.307412328	5.35E-05
ENSG00000205336.14	ADGRG1	3.701481946	1.01E-05
ENSG00000173698.18	ADGRG2	-4.285280484	2.51E-07
ENSG00000112414.15	ADGRG6	-2.515552857	5.49E-06
ENSG00000072071.17	ADGRL1	0.919827291	3.97E-05
ENSG00000117114.21	ADGRL2	0.434452907	0.000588608
ENSG00000150471.17	ADGRL3	2.256033274	1.55E-05
ENSG00000162618.15	ADGRL4	1.217498125	0.010870625
ENSG00000164199.18	ADGRV1	-0.399870893	0.002301428
ENSG00000182551.14	ADI1	-0.198065452	0.016315321
ENSG00000159346.13	ADIPOR1	0.392549393	0.003515186
ENSG00000006831.10	ADIPOR2	0.221951615	0.006430725
ENSG00000272734.1	ADIRF-AS1	1.639824096	0.000953277
ENSG00000156110.15	ADK	0.407733721	0.002130148
ENSG00000148926.10	ADM	-2.944163687	2.49E-08
ENSG00000128165.9	ADM2	-1.242212699	0.000127773
ENSG00000101126.18	ADNP	0.41532965	0.000197577
ENSG00000101544.9	ADNP2	0.144877812	0.044414348
ENSG00000259456.4	ADNP-AS1	0.953295875	0.023391532
ENSG00000181915.5	ADO	0.372258045	0.000772581
ENSG00000163485.17	ADORA1	-1.069199249	0.000438119
ENSG00000159322.18	ADPGK	-0.367487731	0.000928803
ENSG00000274286.2	ADRA2B	1.817548449	5.42E-05
ENSG00000184160.8	ADRA2C	-1.441388402	0.000107979
ENSG00000169252.6	ADRB2	-0.840657341	0.043742045
ENSG00000130706.13	ADRM1	-0.339809601	0.004214362
ENSG00000185100.11	ADSS1	1.831772711	5.69E-05
ENSG00000035687.10	ADSS2	0.623797653	1.23E-05
ENSG00000139154.16	AEBP2	0.358918305	0.008928072
ENSG00000196526.11	AFAP1	-2.081623955	7.31E-06
ENSG00000272620.2	AFAP1-AS1	-2.019938928	0.003662698
ENSG00000157510.14	AFAP1L1	-1.599559147	0.000696198
ENSG00000130396.22	AFDN	-0.178138743	0.013867675
ENSG00000172493.23	AFF1	-0.710134848	1.12E-05
ENSG00000155966.14	AFF2	-1.195593577	4.37E-06
ENSG00000144218.21	AFF3	3.728536024	0.000113913
ENSG00000072364.13	AFF4	-0.588440493	1.12E-05
ENSG00000223959.10	AFG3L1P	1.552635989	3.43E-06
ENSG00000141385.12	AFG3L2	-0.315133972	0.03033114
ENSG00000250131.2	AGA-DT	-5.458699621	2.62E-07
ENSG00000230869.1	AGAP10P	0.406155041	0.021460461
ENSG00000243289.2	AGAP13P	0.382364458	0.034974002
ENSG00000279058.2	AGAP14P	0.428209848	0.036045802
ENSG00000133612.19	AGAP3	0.444761615	0.000171461
ENSG00000188234.15	AGAP4	0.574027919	0.00632278
ENSG00000264204.2	AGAP7P	0.410981078	0.036897188
ENSG00000204172.12	AGAP9	0.472691895	0.011166493
ENSG00000273540.5	AGBL1	-5.632494969	1.75E-05
ENSG00000186094.18	AGBL4	0.942058934	0.019466282
ENSG00000084693.16	AGBL5	0.925162395	7.11E-05
ENSG00000173744.18	AGFG1	-0.296632492	0.0118016
ENSG00000164252.13	AGGF1	0.272666875	0.018934154
ENSG00000162688.17	AGL	-1.510068147	4.15E-06
ENSG00000116771.6	AGMAT	1.890544499	3.96E-05
ENSG00000092847.14	AGO1	-0.490658361	5.88E-05
ENSG00000123908.12	AGO2	0.191267291	0.018440203
ENSG00000134698.11	AGO4	0.488297867	0.004798567
ENSG00000204310.13	AGPAT1	-0.448115116	0.000160112
ENSG00000169692.13	AGPAT2	-0.784238213	0.024311984
ENSG00000160216.21	AGPAT3	-1.342015498	0.00042443
ENSG00000155189.12	AGPAT5	0.420459042	0.000218393
ENSG00000153207.16	AHCTF1	1.292305497	1.70E-07
ENSG00000226121.2	AHCTF1P1	1.245228215	1.17E-06
ENSG00000101444.13	AHCY	-0.238798844	0.004831149
ENSG00000168710.18	AHCYL1	-0.354791264	0.000362783
ENSG00000158467.17	AHCYL2	-0.351826905	0.004147204
ENSG00000126705.15	AHDC1	1.007059027	0.000159339
ENSG00000124942.14	AHNAK	-1.787660682	0.000410337
ENSG00000185567.7	AHNAK2	-0.876578432	0.004175432
ENSG00000106546.14	AHR	-1.106564851	0.006930039
ENSG00000173209.23	AHSA2P	1.001327265	0.002698372
ENSG00000186063.13	AIDA	0.747297588	2.22E-06
ENSG00000230154.1	AIDAP1	0.897678995	3.47E-05
ENSG00000251429.1	AIDAP2	1.054914457	0.000184636
ENSG00000126878.13	AIF1L	0.618071047	1.73E-05
ENSG00000156709.15	AIFM1	0.264485615	0.005731517
ENSG00000146416.19	AIG1	-0.701599904	0.000487472
ENSG00000106305.10	AIMP2	0.291137857	0.016305269
ENSG00000160224.17	AIRE	-7.477444992	0.000182699
ENSG00000196581.11	AJAP1	-4.042456326	2.71E-06
ENSG00000106992.19	AK1	0.514145568	0.024006842
ENSG00000147853.17	AK3	-0.597765616	0.000529817
ENSG00000162433.15	AK4	-3.66105355	2.12E-06
ENSG00000263535.2	AK4P1	-3.329836001	3.37E-06
ENSG00000233381.4	AK4P3	-3.287867593	1.03E-06
ENSG00000085231.14	AK6	-0.37568457	0.006469059
ENSG00000140057.9	AK7	0.790731823	0.019962295
ENSG00000121057.13	AKAP1	-0.766536869	8.61E-05
ENSG00000023516.9	AKAP11	0.228357649	0.013691594
ENSG00000131016.17	AKAP12	1.021383286	5.58E-07
ENSG00000170776.22	AKAP13	-0.458566991	0.003868458
ENSG00000197976.12	AKAP17A	-0.368978428	0.001164274
ENSG00000197976.12_PAR_Y	AKAP17A	-0.368978428	0.001164274
ENSG00000214992.6	AKAP17BP	-1.695852421	0.000691308
ENSG00000118507.18	AKAP7	0.633044335	0.003615535
ENSG00000011243.19	AKAP8L	0.394033818	0.000423925
ENSG00000127914.19	AKAP9	0.255556749	0.00780539
ENSG00000166452.12	AKIP1	-0.434123878	0.005992182
ENSG00000174574.16	AKIRIN1	-0.266163079	0.014357819
ENSG00000135334.9	AKIRIN2	-0.19473184	0.021414011
ENSG00000106948.17	AKNA	0.579046956	0.03546659
ENSG00000117448.14	AKR1A1	-0.545254235	0.000129555
ENSG00000085662.14	AKR1B1	0.255396807	0.014175979
ENSG00000187134.14	AKR1C1	-0.882361101	0.005243613
ENSG00000151632.18	AKR1C2	-0.852844506	0.003589735
ENSG00000196139.14	AKR1C3	-2.563575577	1.12E-06
ENSG00000122787.15	AKR1D1	-5.776903065	3.44E-05
ENSG00000053371.13	AKR7A2	0.368643341	0.008983232
ENSG00000162482.5	AKR7A3	1.309116539	0.035940961
ENSG00000211454.16	AKR7L	1.179672049	0.019762344
ENSG00000142208.18	AKT1	-0.737851793	4.98E-05
ENSG00000204673.11	AKT1S1	-0.269680758	0.004142657
ENSG00000105221.18	AKT2	-0.309967003	0.00160422
ENSG00000117020.19	AKT3	1.395028328	1.47E-05
ENSG00000166971.17	AKTIP	0.659841776	0.0003478
ENSG00000148218.16	ALAD	-1.756963271	1.91E-06
ENSG00000170017.12	ALCAM	0.60781642	5.74E-05
ENSG00000184254.17	ALDH1A3	-2.942589997	1.76E-06
ENSG00000137124.8	ALDH1B1	-0.542447649	3.10E-05
ENSG00000111275.13	ALDH2	-0.752425785	1.60E-05
ENSG00000072210.19	ALDH3A2	-1.014709322	3.41E-06
ENSG00000159423.17	ALDH4A1	0.232497402	0.047073895
ENSG00000112294.14	ALDH5A1	1.034992394	0.001588296
ENSG00000119711.13	ALDH6A1	0.728260939	9.96E-06
ENSG00000143149.13	ALDH9A1	1.009652831	4.51E-07
ENSG00000149925.22	ALDOA	-0.392728691	0.033965461
ENSG00000175548.9	ALG10B	1.166020521	0.001866468
ENSG00000182858.14	ALG12	-0.470412746	0.001820537
ENSG00000172339.10	ALG14	-1.060231158	0.004152918
ENSG00000251287.9	ALG1L2	-1.74724707	0.002785596
ENSG00000251271.3	ALG1L7P	-2.606253063	8.88E-05
ENSG00000119523.10	ALG2	-0.255667504	0.040273516
ENSG00000120697.10	ALG5	-0.332468801	0.018982406
ENSG00000159063.14	ALG8	0.259631368	0.007934367
ENSG00000171094.18	ALK	3.324812845	0.000264725
ENSG00000125652.8	ALKBH7	-0.913580523	0.000138187
ENSG00000116127.20	ALMS1	0.850170852	3.66E-06
ENSG00000230002.3	ALMS1-IT1	-1.091517567	0.016796818
ENSG00000215067.12	ALOX12-AS1	0.94820814	0.030030263
ENSG00000291084.1	ALOX12P2	2.163379076	0.001816288
ENSG00000198796.7	ALPK2	-2.905988027	1.45E-05
ENSG00000136383.7	ALPK3	-0.35165436	0.00081095
ENSG00000162551.14	ALPL	-0.145270709	0.048595524
ENSG00000178038.17	ALS2CL	-1.568290931	0.000112252
ENSG00000180318.4	ALX1	0.915735915	0.002588293
ENSG00000123505.19	AMD1	-0.230500529	0.028092837
ENSG00000184675.11	AMER1	0.901708245	4.42E-05
ENSG00000135409.11	AMHR2	-3.14017428	6.26E-05
ENSG00000181754.7	AMIGO1	2.364584949	0.000502856
ENSG00000139211.7	AMIGO2	-0.778853664	0.00051724
ENSG00000101935.13	AMMECR1	-0.746541026	1.20E-05
ENSG00000151743.11	AMN1	-0.79952704	0.00129749
ENSG00000126016.17	AMOT	-0.226756822	0.041277324
ENSG00000166025.18	AMOTL1	0.26121234	0.001631432
ENSG00000114019.15	AMOTL2	-0.291729626	0.02163517
ENSG00000116337.20	AMPD2	0.373136721	0.000923982
ENSG00000078053.17	AMPH	6.534827507	4.98E-07
ENSG00000166295.9	ANAPC16	0.295945376	0.001805414
ENSG00000176248.9	ANAPC2	0.294180361	0.013956449
ENSG00000053900.11	ANAPC4	0.303935348	0.021318458
ENSG00000196510.14	ANAPC7	0.384688251	0.000483138
ENSG00000013523.11	ANGEL1	0.885805811	6.09E-06
ENSG00000174606.14	ANGEL2	0.726717163	8.96E-06
ENSG00000154188.10	ANGPT1	-3.129532943	0.005993538
ENSG00000091879.14	ANGPT2	-7.25941303	3.54E-07
ENSG00000101280.8	ANGPT4	3.957216011	4.31E-05
ENSG00000136859.10	ANGPTL2	0.43221273	0.004069725
ENSG00000167772.12	ANGPTL4	-3.738998261	0.000418665
ENSG00000029534.22	ANK1	-0.563173661	0.000769289
ENSG00000151150.22	ANK3	-0.558723044	4.69E-05
ENSG00000166839.18	ANKDD1A	-1.359232703	0.000833823
ENSG00000132623.16	ANKEF1	-0.612256734	0.002988565
ENSG00000185722.18	ANKFY1	0.337789196	0.000778457
ENSG00000154122.14	ANKH	-3.095327582	5.71E-05
ENSG00000131503.21	ANKHD1	0.825224749	0.007917123
ENSG00000160117.16	ANKLE1	-1.027479177	0.007124448
ENSG00000144504.16	ANKMY1	0.696443355	0.015490644
ENSG00000106524.9	ANKMY2	-1.100330511	0.000221046
ENSG00000148677.7	ANKRD1	-8.399193613	2.42E-09
ENSG00000088448.14	ANKRD10	0.39989509	0.00035953
ENSG00000229152.2	ANKRD10-IT1	1.185853989	0.000560751
ENSG00000167522.17	ANKRD11	1.177650169	1.09E-07
ENSG00000231686.1	ANKRD11P2	1.125634593	8.16E-06
ENSG00000101745.17	ANKRD12	0.350935053	0.006959517
ENSG00000076513.17	ANKRD13A	-0.874062834	7.94E-05
ENSG00000198720.13	ANKRD13B	2.359449905	2.48E-05
ENSG00000172932.16	ANKRD13D	0.324045408	0.01667108
ENSG00000132466.20	ANKRD17	0.300764809	0.000606069
ENSG00000180071.21	ANKRD18A	0.941380131	9.61E-05
ENSG00000230453.11	ANKRD18B	1.824318569	5.73E-06
ENSG00000159712.10	ANKRD18CP	-1.266816699	0.009943925
ENSG00000107890.17	ANKRD26	0.208932639	0.021680816
ENSG00000206560.12	ANKRD28	-0.275139364	0.018609785
ENSG00000164236.12	ANKRD33B	-2.108069136	8.87E-07
ENSG00000198483.13	ANKRD35	3.482182211	2.62E-06
ENSG00000135976.21	ANKRD36	0.64313171	0.013760101
ENSG00000196912.13	ANKRD36B	0.488626361	0.015876344
ENSG00000174501.15	ANKRD36C	1.395243503	0.000432238
ENSG00000213337.9	ANKRD39	0.691009022	0.025212759
ENSG00000137494.14	ANKRD42	-0.431838232	0.033558444
ENSG00000247137.9	ANKRD42-DT	0.834722217	0.033097435
ENSG00000139645.11	ANKRD52	0.434312906	0.000174796
ENSG00000135299.17	ANKRD6	-1.589822278	5.05E-07
ENSG00000235098.9	ANKRD65	1.364661458	0.001108226
ENSG00000156381.9	ANKRD9	0.415302853	0.003034059
ENSG00000064999.16	ANKS1A	-0.181780808	0.02341941
ENSG00000165138.18	ANKS6	0.241791763	0.005614609
ENSG00000163516.14	ANKZF1	0.32347356	0.011793662
ENSG00000011426.11	ANLN	0.366395776	0.001665516
ENSG00000131620.18	ANO1	1.88045313	0.004673412
ENSG00000160746.13	ANO10	-0.866084062	0.000104538
ENSG00000151572.18	ANO4	-3.522049218	3.29E-06
ENSG00000177119.17	ANO6	-0.251143549	0.003649612
ENSG00000074855.11	ANO8	0.489575968	0.002741531
ENSG00000011201.12	ANOS1	-1.296813109	2.14E-05
ENSG00000241859.8	ANOS2P	-1.457291038	0.004129932
ENSG00000140350.15	ANP32A	1.13785391	3.13E-07
ENSG00000259516.2	ANP32AP1	0.974784139	0.005316019
ENSG00000136938.9	ANP32B	0.449143524	0.000264
ENSG00000259790.1	ANP32BP1	0.55431639	0.045006025
ENSG00000143401.15	ANP32E	1.710340645	3.22E-08
ENSG00000166825.15	ANPEP	-2.180255455	1.61E-06
ENSG00000169604.21	ANTXR1	0.645386565	0.000133396
ENSG00000163297.18	ANTXR2	-0.33805394	0.04223674
ENSG00000135046.14	ANXA1	-4.258542731	6.62E-06
ENSG00000122359.18	ANXA11	-1.109104779	6.07E-05
ENSG00000182718.18	ANXA2	-0.762831294	1.20E-06
ENSG00000213406.3	ANXA2P1	-0.508616621	0.025418961
ENSG00000231991.4	ANXA2P2	-0.736848419	1.19E-05
ENSG00000138772.13	ANXA3	-3.031359104	1.32E-09
ENSG00000196975.16	ANXA4	-0.752348252	0.000420656
ENSG00000164111.15	ANXA5	-0.243838546	0.001610519
ENSG00000197043.15	ANXA6	-1.567273617	1.15E-07
ENSG00000138279.16	ANXA7	-0.467680205	0.000355577
ENSG00000143412.10	ANXA9	1.467075854	0.01111835
ENSG00000100280.17	AP1B1	-0.214575316	0.011911031
ENSG00000166747.13	AP1G1	1.093829901	1.08E-07
ENSG00000258727.1	AP1G2-AS1	2.401836275	0.000160913
ENSG00000072958.9	AP1M1	0.377455376	0.000786199
ENSG00000129354.12	AP1M2	-2.172149328	5.53E-07
ENSG00000106367.15	AP1S1	-0.379117667	0.001234434
ENSG00000182287.15	AP1S2	-0.631778899	0.00042188
ENSG00000152056.18	AP1S3	-0.389995289	0.017892909
ENSG00000196961.13	AP2A1	-0.189987845	0.045076433
ENSG00000183020.15	AP2A2	-0.322118299	0.001471973
ENSG00000006125.18	AP2B1	-0.221447959	0.013578531
ENSG00000161203.14	AP2M1	-0.454798328	4.39E-05
ENSG00000042753.12	AP2S1	-0.64015306	4.26E-05
ENSG00000103723.17	AP3B2	-0.883250761	0.000406608
ENSG00000065000.20	AP3D1	-0.177520546	0.036905603
ENSG00000070718.12	AP3M2	0.810540457	7.37E-05
ENSG00000177879.17	AP3S1	-0.382202747	0.003051429
ENSG00000157823.17	AP3S2	-0.400478685	0.029956953
ENSG00000100478.16	AP4S1	0.615190145	0.001314973
ENSG00000053770.12	AP5M1	-0.499901925	0.001773819
ENSG00000242802.9	AP5Z1	-0.269205734	0.020481207
ENSG00000107282.9	APBA1	1.023712293	0.000529727
ENSG00000034053.15	APBA2	0.764326563	0.000121812
ENSG00000011132.12	APBA3	-0.383316104	0.031146701
ENSG00000163697.17	APBB2	-0.699752475	3.17E-05
ENSG00000134982.17	APC	-0.162610255	0.036484436
ENSG00000154856.13	APCDD1	2.873057899	1.31E-08
ENSG00000198768.11	APCDD1L	-3.932692626	0.000141604
ENSG00000164062.13	APEH	-0.639333072	3.48E-05
ENSG00000248329.6	APELA	-0.967151824	0.04528423
ENSG00000117362.13	APH1A	0.536451462	0.000198816
ENSG00000166181.13	API5	0.19744235	0.007507194
ENSG00000149089.13	APIP	-0.603793098	0.004970893
ENSG00000171388.12	APLN	3.219986481	0.001186921
ENSG00000134817.12	APLNR	0.992700882	0.004043101
ENSG00000105290.13	APLP1	1.548897679	0.001407648
ENSG00000084234.18	APLP2	-0.356805151	0.013555451
ENSG00000118137.10	APOA1	-4.838274573	3.32E-08
ENSG00000158874.11	APOA2	-7.529085149	2.17E-07
ENSG00000110244.7	APOA4	-6.701564538	0.000451233
ENSG00000084674.15	APOB	-3.820862903	1.26E-05
ENSG00000244509.4	APOBEC3C	-0.290084397	0.030835551
ENSG00000128394.17	APOBEC3F	-1.775345415	0.000172739
ENSG00000239713.9	APOBEC3G	-1.939036675	3.34E-05
ENSG00000100298.16	APOBEC3H	0.788568463	0.021338164
ENSG00000130208.10	APOC1	-0.971166758	1.60E-05
ENSG00000130203.10	APOE	-1.30058317	6.97E-07
ENSG00000128335.14	APOL2	0.42640898	0.014407147
ENSG00000128284.20	APOL3	-3.914308987	0.000102167
ENSG00000178878.13	APOLD1	0.600604216	0.01279427
ENSG00000204444.11	APOM	1.035681213	0.038503186
ENSG00000184831.14	APOO	0.29633728	0.01074671
ENSG00000142192.21	APP	-0.741564547	8.38E-07
ENSG00000062725.10	APPBP2	0.554730977	0.000592045
ENSG00000157500.12	APPL1	-0.27679752	0.017099447
ENSG00000136044.12	APPL2	0.717406423	0.000538698
ENSG00000198931.11	APRT	0.929641291	9.57E-06
ENSG00000178301.4	AQP11	-2.148192098	5.67E-05
ENSG00000169083.18	AR	1.834687968	1.38E-05
ENSG00000186635.15	ARAP1	-0.560248287	0.000108987
ENSG00000047365.13	ARAP2	5.247358506	0.000101815
ENSG00000120318.16	ARAP3	-0.423396463	0.000853376
ENSG00000095139.15	ARCN1	-0.493590982	2.48E-05
ENSG00000143761.17	ARF1	0.371008312	0.000429317
ENSG00000134287.10	ARF3	-0.38040938	0.00145694
ENSG00000168374.11	ARF4	-0.757045727	1.82E-06
ENSG00000004059.11	ARF5	0.240994072	0.009581957
ENSG00000165527.8	ARF6	-0.499243607	0.000744795
ENSG00000101199.13	ARFGAP1	-0.315223946	0.010357615
ENSG00000066777.9	ARFGEF1	-0.328208316	0.048138186
ENSG00000124198.10	ARFGEF2	-0.260559339	0.004647911
ENSG00000112379.9	ARFGEF3	-1.222522346	7.97E-05
ENSG00000164144.16	ARFIP1	-0.402677814	0.005336631
ENSG00000132254.13	ARFIP2	-0.201110692	0.047309827
ENSG00000101246.20	ARFRP1	-0.423857467	0.013956266
ENSG00000081181.8	ARG2	0.560113825	3.42E-05
ENSG00000134884.15	ARGLU1	0.591628603	0.000624011
ENSG00000175220.12	ARHGAP1	-0.355265851	0.00199595
ENSG00000071205.12	ARHGAP10	-2.521853448	0.000258416
ENSG00000262728.6	ARHGAP11A-DT	1.006356093	0.04108293
ENSG00000140750.17	ARHGAP17	0.415269298	0.000187204
ENSG00000146376.11	ARHGAP18	-2.400406262	2.53E-07
ENSG00000145819.18	ARHGAP26	-1.598042825	1.31E-05
ENSG00000159314.13	ARHGAP27	-0.688203412	0.003257101
ENSG00000215769.8	ARHGAP27P1-BPTFP1-KPNA2P3	0.673315653	0.013387912
ENSG00000088756.13	ARHGAP28	-0.908475039	0.049263866
ENSG00000137962.13	ARHGAP29	-1.863135478	5.86E-06
ENSG00000031081.11	ARHGAP31	-0.606668708	0.02004911
ENSG00000160007.20	ARHGAP35	0.591966939	1.33E-05
ENSG00000147799.12	ARHGAP39	0.330402055	0.007459179
ENSG00000089820.17	ARHGAP4	-0.580420058	0.005542822
ENSG00000124143.11	ARHGAP40	-4.524783852	6.41E-07
ENSG00000165895.19	ARHGAP42	-1.578334254	7.70E-07
ENSG00000180448.11	ARHGAP45	-2.612208246	2.35E-06
ENSG00000100852.14	ARHGAP5	0.219540855	0.009380792
ENSG00000047648.23	ARHGAP6	2.332319153	0.000108964
ENSG00000241484.10	ARHGAP8	-1.448416267	0.00544143
ENSG00000141522.12	ARHGDIA	-0.783804196	2.69E-06
ENSG00000111348.9	ARHGDIB	-2.006941765	0.00319566
ENSG00000132694.19	ARHGEF11	0.979163095	6.49E-07
ENSG00000198844.12	ARHGEF15	-2.235151041	0.009237324
ENSG00000130762.15	ARHGEF16	-1.744191464	6.04E-06
ENSG00000104880.19	ARHGEF18	-0.780483033	3.53E-06
ENSG00000116584.22	ARHGEF2	1.181668558	1.31E-07
ENSG00000240771.8	ARHGEF25	0.883816975	0.010272658
ENSG00000273002.1	ARHGEF2-AS2	2.639819322	0.006341772
ENSG00000163947.12	ARHGEF3	-1.223052703	0.000112442
ENSG00000204959.4	ARHGEF34P	-1.467249271	4.87E-05
ENSG00000213214.6	ARHGEF35	-1.621654131	1.62E-05
ENSG00000244198.7	ARHGEF35-AS1	-0.850187592	0.003785706
ENSG00000183111.12	ARHGEF37	1.097357773	0.021995004
ENSG00000137135.18	ARHGEF39	0.751836561	7.70E-05
ENSG00000165801.10	ARHGEF40	0.569691114	7.06E-05
ENSG00000050327.15	ARHGEF5	-1.494186138	7.15E-05
ENSG00000129675.16	ARHGEF6	0.429796264	0.033931712
ENSG00000102606.20	ARHGEF7	0.286989315	0.003016797
ENSG00000131089.17	ARHGEF9	1.446866775	3.93E-07
ENSG00000117713.21	ARID1A	0.436198033	0.000247329
ENSG00000049618.25	ARID1B	0.36080384	0.001189192
ENSG00000189079.18	ARID2	0.293988935	0.007509084
ENSG00000116017.11	ARID3A	-0.323967792	0.000405156
ENSG00000032219.19	ARID4A	0.754741464	0.000223303
ENSG00000054267.22	ARID4B	1.430892043	8.56E-07
ENSG00000166233.15	ARIH1	-0.159367611	0.029654504
ENSG00000175414.7	ARL10	1.482645663	1.43E-05
ENSG00000169379.17	ARL13B	0.553077416	0.003254641
ENSG00000152219.5	ARL14EP	0.407748062	0.001500065
ENSG00000185305.12	ARL15	0.273800771	0.038214471
ENSG00000214087.9	ARL16	0.306166537	0.044585956
ENSG00000102931.8	ARL2BP	0.987671954	8.83E-07
ENSG00000138175.9	ARL3	0.19915761	0.029891654
ENSG00000122644.13	ARL4A	0.740877472	0.000103236
ENSG00000248780.1	ARL4AP2	0.487906657	0.04138202
ENSG00000218996.1	ARL4AP5	0.549301929	0.022913878
ENSG00000188042.8	ARL4C	1.057735437	0.007005147
ENSG00000175906.5	ARL4D	-1.468430075	1.37E-05
ENSG00000162980.17	ARL5A	-0.256647117	0.035932352
ENSG00000165997.5	ARL5B	-0.39855416	0.00039417
ENSG00000170540.15	ARL6IP1	0.480802729	0.000529736
ENSG00000144746.7	ARL6IP5	0.244219721	0.008974227
ENSG00000143862.8	ARL8A	0.452951494	0.000934847
ENSG00000157343.9	ARMC12	2.240840461	0.000556488
ENSG00000105676.14	ARMC6	-0.254122733	0.01337577
ENSG00000125449.7	ARMC7	-0.603992696	0.000936702
ENSG00000135931.19	ARMC9	0.412045278	0.000275726
ENSG00000184867.14	ARMCX2	0.711004811	5.67E-05
ENSG00000196440.12	ARMCX4	0.199618341	0.041676152
ENSG00000198960.11	ARMCX6	0.526104611	0.001416672
ENSG00000204072.4	ARMCX7P	0.415850405	0.032048385
ENSG00000120029.13	ARMH3	0.212272654	0.03753237
ENSG00000146476.11	ARMT1	-1.445180028	3.02E-08
ENSG00000143437.21	ARNT	0.745795425	9.26E-06
ENSG00000172379.22	ARNT2	2.832550056	2.97E-08
ENSG00000259495.3	ARNT2-DT	4.109993625	0.000117583
ENSG00000029153.15	ARNTL2	-1.042217142	5.41E-05
ENSG00000163466.16	ARPC2	-0.422950871	0.000219232
ENSG00000111229.16	ARPC3	-0.434019391	0.00273241
ENSG00000238137.2	ARPC3P2	-0.778650405	0.03222273
ENSG00000241553.13	ARPC4	-0.518404668	0.000109666
ENSG00000162704.16	ARPC5	0.173664895	0.04676427
ENSG00000136950.13	ARPC5L	-0.213666778	0.022470624
ENSG00000242498.8	ARPIN	1.667572142	4.46E-06
ENSG00000137486.17	ARRB1	-1.232797059	0.004203851
ENSG00000197070.14	ARRDC1	-0.57086767	0.015124951
ENSG00000203993.7	ARRDC1-AS1	0.789994139	0.00030911
ENSG00000105643.11	ARRDC2	-1.311873172	0.00104491
ENSG00000281357.5	ARRDC3-AS1	1.621426009	0.001237975
ENSG00000140450.9	ARRDC4	-6.109124543	2.29E-05
ENSG00000100299.18	ARSA	-1.012135559	3.13E-05
ENSG00000141337.13	ARSG	1.140864037	0.013995872
ENSG00000183876.9	ARSI	-0.884134757	0.000800979
ENSG00000164291.17	ARSK	-0.699050071	0.003013714
ENSG00000157399.17	ARSL	-2.05076688	1.55E-07
ENSG00000167311.14	ART5	-1.159758417	0.003824517
ENSG00000117407.17	ARTN	-1.135165287	0.005220487
ENSG00000173409.14	ARV1	1.234912567	1.90E-05
ENSG00000104763.20	ASAH1	-0.966061207	4.99E-06
ENSG00000153317.15	ASAP1	0.463750016	0.000118879
ENSG00000151693.11	ASAP2	0.472291771	0.001033273
ENSG00000196372.13	ASB13	1.581428201	2.99E-05
ENSG00000267080.8	ASB16-AS1	0.506469331	0.019666165
ENSG00000115239.24	ASB3	0.65527671	0.000383141
ENSG00000102048.16	ASB9	0.794841149	0.00148305
ENSG00000100325.15	ASCC2	-0.391396433	0.000257648
ENSG00000105011.9	ASF1B	0.907694717	4.40E-06
ENSG00000141505.12	ASGR1	2.525561577	3.55E-05
ENSG00000116539.14	ASH1L	1.281685127	3.05E-06
ENSG00000235919.5	ASH1L-AS1	3.119986828	9.98E-06
ENSG00000129691.16	ASH2L	-0.709712701	8.77E-06
ENSG00000110881.12	ASIC1	1.343548049	0.00033091
ENSG00000066279.19	ASPM	2.161316458	6.88E-09
ENSG00000162174.12	ASRGL1	-2.297013523	8.92E-09
ENSG00000130707.18	ASS1	-1.020757266	0.015126747
ENSG00000034533.12	ASTE1	-9.943941819	5.23E-06
ENSG00000171456.21	ASXL1	0.825067613	0.000275014
ENSG00000141431.14	ASXL3	2.179333773	0.000351823
ENSG00000156802.13	ATAD2	0.965152443	6.17E-05
ENSG00000119778.15	ATAD2B	0.595547918	0.000164813
ENSG00000176208.9	ATAD5	0.828240051	1.78E-05
ENSG00000137343.18	ATAT1	0.545536884	0.001658486
ENSG00000107669.19	ATE1	-0.280348747	0.008828166
ENSG00000123268.9	ATF1	-0.434311908	0.002744032
ENSG00000128272.18	ATF4	-0.600996209	1.04E-05
ENSG00000228218.1	ATF4P3	-0.823106114	0.000296821
ENSG00000256167.1	ATF4P4	-0.686066187	0.000961512
ENSG00000169136.13	ATF5	0.389411495	0.001506727
ENSG00000118217.7	ATF6	1.077642216	1.73E-05
ENSG00000226889.4	ATF6-DT	2.453524648	7.40E-05
ENSG00000171681.13	ATF7IP	0.299036574	0.000817866
ENSG00000152348.16	ATG10	-0.452579972	0.007747577
ENSG00000123395.15	ATG101	-0.399155477	0.005257272
ENSG00000175224.17	ATG13	-0.312978276	0.002377834
ENSG00000126775.9	ATG14	0.386485919	0.002125998
ENSG00000110046.13	ATG2A	0.211724805	0.026520695
ENSG00000066739.12	ATG2B	0.346943967	0.005349087
ENSG00000144848.11	ATG3	-0.918752265	1.95E-06
ENSG00000101844.18	ATG4A	-0.706678981	0.000160505
ENSG00000057663.16	ATG5	-0.199297485	0.040848863
ENSG00000198513.14	ATL1	2.198247893	6.24E-05
ENSG00000149311.20	ATM	0.429998327	0.002012644
ENSG00000166454.10	ATMIN	1.018449946	3.56E-07
ENSG00000111676.15	ATN1	0.181940154	0.011064237
ENSG00000168874.13	ATOH8	2.260913568	3.92E-05
ENSG00000206190.13	ATP10A	-1.277459712	0.002570766
ENSG00000145246.14	ATP10D	9.791058322	4.45E-06
ENSG00000068650.19	ATP11A	-1.03270474	8.72E-05
ENSG00000058063.16	ATP11B	0.226035185	0.044602097
ENSG00000075673.12	ATP12A	-3.321804535	2.26E-06
ENSG00000133657.17	ATP13A3	-0.163782595	0.024835659
ENSG00000233058.3	ATP13A3-DT	-3.233244162	0.000307005
ENSG00000163399.16	ATP1A1	-0.410555984	0.000108709
ENSG00000018625.15	ATP1A2	4.160197026	7.78E-11
ENSG00000132681.17	ATP1A4	2.173644754	4.69E-05
ENSG00000129244.9	ATP1B2	1.450175386	8.01E-05
ENSG00000069849.11	ATP1B3	-0.321521504	0.000746937
ENSG00000166896.9	ATP23	-0.919428668	0.002462143
ENSG00000196296.14	ATP2A1	1.190667215	0.005792912
ENSG00000260442.7	ATP2A1-AS1	1.737479382	0.000125309
ENSG00000074370.18	ATP2A3	-2.31310677	2.90E-06
ENSG00000058668.16	ATP2B4	1.213640436	4.20E-07
ENSG00000017260.20	ATP2C1	-0.297459323	0.001279629
ENSG00000152234.16	ATP5F1A	-0.173873791	0.011121898
ENSG00000110955.9	ATP5F1B	-0.140253825	0.04815312
ENSG00000099624.8	ATP5F1D	-0.428451938	0.001221106
ENSG00000124172.10	ATP5F1E	0.19113559	0.049282577
ENSG00000159199.14	ATP5MC1	-0.623410839	6.11E-05
ENSG00000135390.21	ATP5MC2	0.588618923	0.000106639
ENSG00000154518.10	ATP5MC3	-0.534619287	3.39E-05
ENSG00000169020.10	ATP5ME	-0.309423136	0.001744202
ENSG00000173915.16	ATP5MK	-0.277146324	0.005558965
ENSG00000116459.11	ATP5PB	-0.211488292	0.009472791
ENSG00000167863.12	ATP5PD	-0.363485611	0.001089593
ENSG00000071553.18	ATP6AP1	-0.37753691	0.000764202
ENSG00000182220.15	ATP6AP2	-0.215816813	0.004267016
ENSG00000185344.15	ATP6V0A2	0.44051739	0.000313099
ENSG00000105929.16	ATP6V0A4	-2.293278745	0.001672095
ENSG00000159720.13	ATP6V0D1	0.909865983	1.53E-06
ENSG00000113732.9	ATP6V0E1	-0.832845623	3.42E-06
ENSG00000171130.19	ATP6V0E2	1.035890112	0.00261098
ENSG00000147416.11	ATP6V1B2	-0.23029237	0.009930029
ENSG00000155097.12	ATP6V1C1	-0.484938932	0.001082054
ENSG00000100554.12	ATP6V1D	0.320608256	0.002569501
ENSG00000131100.13	ATP6V1E1	-0.681582909	3.43E-05
ENSG00000128524.5	ATP6V1F	-0.383287506	0.000424809
ENSG00000136888.8	ATP6V1G1	-0.528412267	0.000508303
ENSG00000047249.18	ATP6V1H	-0.236150555	0.012152456
ENSG00000123191.16	ATP7B	-0.595637445	0.011175454
ENSG00000132932.19	ATP8A2	-2.178936637	0.000216114
ENSG00000081923.15	ATP8B1	-4.443346659	1.68E-06
ENSG00000267040.8	ATP8B1-AS1	-0.643735915	0.014998971
ENSG00000143515.20	ATP8B2	0.910793633	1.66E-06
ENSG00000130270.16	ATP8B3	-2.703031386	2.48E-05
ENSG00000054793.14	ATP9A	-1.027990863	0.003098486
ENSG00000166377.21	ATP9B	0.394703193	0.046261992
ENSG00000123472.13	ATPAF1	0.241479641	0.029469332
ENSG00000171953.16	ATPAF2	-0.405581029	0.01057341
ENSG00000175054.16	ATR	1.190884105	1.18E-06
ENSG00000164053.22	ATRIP	0.561712992	0.009637453
ENSG00000088812.18	ATRN	0.298246463	0.004421149
ENSG00000107518.18	ATRNL1	-0.765149287	0.002116159
ENSG00000085224.23	ATRX	0.423026551	0.000173811
ENSG00000124788.19	ATXN1	-1.814059833	1.29E-05
ENSG00000130638.17	ATXN10	0.398389497	0.000701676
ENSG00000229931.3	ATXN1-AS1	-2.909450958	0.000395247
ENSG00000224470.9	ATXN1L	0.993747534	3.95E-07
ENSG00000204842.18	ATXN2	0.326197506	0.01192417
ENSG00000148090.12	AUH	-0.464530705	0.037853001
ENSG00000175756.14	AURKAIP1	-0.398683702	0.000693164
ENSG00000178999.13	AURKB	0.437042997	0.000155713
ENSG00000105146.14	AURKC	-3.547692003	7.98E-05
ENSG00000158321.19	AUTS2	-0.418453347	0.009636511
ENSG00000169857.9	AVEN	0.463752544	0.003169017
ENSG00000105778.20	AVL9	-0.206262408	0.015567389
ENSG00000103126.15	AXIN1	-0.284519954	0.009878318
ENSG00000168646.14	AXIN2	0.810342478	7.47E-06
ENSG00000163512.14	AZI2	-0.294024324	0.00429108
ENSG00000155096.15	AZIN1	-0.190257228	0.047533316
ENSG00000166710.23	B2M	0.315999569	0.009245099
ENSG00000162885.14	B3GALNT2	0.821149683	3.28E-06
ENSG00000172318.6	B3GALT1	-1.024594669	0.010632612
ENSG00000235863.4	B3GALT4	1.304427746	0.003278266
ENSG00000183778.19	B3GALT5	-2.040357557	1.74E-08
ENSG00000184809.13	B3GALT5-AS1	-1.338649479	4.51E-05
ENSG00000109956.13	B3GAT1	1.982222008	6.28E-06
ENSG00000187676.8	B3GLCT	-0.482353912	0.008909238
ENSG00000170340.11	B3GNT2	-1.266218923	6.71E-05
ENSG00000176383.9	B3GNT4	-1.007151016	0.026218161
ENSG00000176597.12	B3GNT5	-0.916704646	0.006846003
ENSG00000237172.4	B3GNT9	1.341404064	0.00036676
ENSG00000175711.9	B3GNTL1	0.840246963	0.003439148
ENSG00000139044.12	B4GALNT3	-2.387025951	3.04E-06
ENSG00000086062.13	B4GALT1	-1.457496359	3.40E-08
ENSG00000158850.15	B4GALT3	1.003811232	3.32E-06
ENSG00000121578.13	B4GALT4	-1.388654883	5.27E-07
ENSG00000158470.5	B4GALT5	0.379622642	0.000564681
ENSG00000118276.12	B4GALT6	-1.115994826	1.79E-06
ENSG00000174684.7	B4GAT1	0.313978216	0.01613599
ENSG00000108641.20	B9D1	-0.757360963	0.010866397
ENSG00000247081.8	BAALC-AS1	0.779254094	0.021235424
ENSG00000186318.18	BACE1	0.601482202	0.000330888
ENSG00000182240.16	BACE2	-11.6679512	2.55E-07
ENSG00000156273.16	BACH1	-0.564719582	0.001167751
ENSG00000151929.10	BAG3	-0.953380797	8.55E-06
ENSG00000140320.12	BAHD1	0.59079604	2.27E-05
ENSG00000175866.16	BAIAP2	0.549574915	0.002648019
ENSG00000226137.5	BAIAP2-DT	0.435102897	0.011380508
ENSG00000006453.14	BAIAP2L1	-0.538500435	0.000512138
ENSG00000128298.18	BAIAP2L2	0.815461518	0.012791104
ENSG00000007516.14	BAIAP3	-2.769528291	0.000155289
ENSG00000030110.14	BAK1	-0.849412777	8.35E-05
ENSG00000175730.8	BAK1P1	-0.691838611	0.009031077
ENSG00000274840.4	BALR6	-1.388651689	0.028455963
ENSG00000095739.11	BAMBI	-2.670230579	8.25E-07
ENSG00000172530.22	BANP	0.293804023	0.016440837
ENSG00000176788.9	BASP1	-0.700349705	1.54E-05
ENSG00000168062.10	BATF2	2.113335304	0.043525932
ENSG00000123685.9	BATF3	-1.364255277	0.006661651
ENSG00000198604.11	BAZ1A	0.369664687	0.008013437
ENSG00000258738.1	BAZ1A-AS1	0.759969207	0.01711743
ENSG00000009954.11	BAZ1B	0.544642319	2.54E-05
ENSG00000076108.12	BAZ2A	0.148929405	0.044827769
ENSG00000123636.19	BAZ2B	0.45433124	0.009473465
ENSG00000105327.18	BBC3	0.317459245	0.014282698
ENSG00000254560.6	BBOX1-AS1	-0.948494991	0.002095589
ENSG00000174483.20	BBS1	1.055897286	0.044749193
ENSG00000179941.9	BBS10	0.308885103	0.01890438
ENSG00000181004.10	BBS12	0.60302579	0.007318116
ENSG00000125124.14	BBS2	1.268720326	9.22E-06
ENSG00000140463.14	BBS4	0.48965232	0.000664334
ENSG00000163093.12	BBS5	1.372719666	0.001496314
ENSG00000138686.10	BBS7	0.327653808	0.007957898
ENSG00000122507.21	BBS9	-1.106861517	3.93E-07
ENSG00000114439.19	BBX	0.290216675	0.002484822
ENSG00000187244.12	BCAM	1.15890552	0.001925103
ENSG00000185825.17	BCAP31	-0.530604607	3.88E-05
ENSG00000050820.17	BCAR1	0.555633123	3.06E-05
ENSG00000137936.18	BCAR3	-2.515020441	1.97E-07
ENSG00000064787.14	BCAS1	-1.761595056	0.005893358
ENSG00000141376.23	BCAS3	0.276895012	0.03095606
ENSG00000105552.15	BCAT2	0.40356881	0.023356603
ENSG00000186666.6	BCDIN3D	0.874192069	0.005278201
ENSG00000114200.10	BCHE	3.244586923	0.000261442
ENSG00000083123.15	BCKDHB	0.53151576	0.00038689
ENSG00000142867.14	BCL10	-0.556298374	0.000203313
ENSG00000127152.18	BCL11B	-0.975703285	0.000350435
ENSG00000171791.14	BCL2	1.356280574	0.002259
ENSG00000171552.14	BCL2L1	-1.09684244	3.02E-06
ENSG00000099968.18	BCL2L13	-0.48451321	0.000169779
ENSG00000069399.15	BCL3	-0.696942998	0.039550903
ENSG00000110987.9	BCL7A	1.209468069	1.05E-06
ENSG00000099385.12	BCL7C	-0.820816791	0.002567697
ENSG00000116128.12	BCL9	1.064588258	1.82E-07
ENSG00000186174.13	BCL9L	-0.799569011	4.07E-06
ENSG00000029363.17	BCLAF1	0.339745982	0.000910332
ENSG00000248966.1	BCLAF1P1	0.451199254	0.025305402
ENSG00000279800.2	BCLAF1P2	0.310481818	0.006678526
ENSG00000085185.16	BCORL1	1.03164125	0.000162209
ENSG00000186716.21	BCR	-0.600752475	0.000718617
ENSG00000215481.9	BCRP3	-3.700006654	3.05E-05
ENSG00000236824.2	BCYRN1	-1.566666607	7.98E-07
ENSG00000161267.12	BDH1	0.999323648	0.001387519
ENSG00000164039.15	BDH2	0.243022649	0.035700505
ENSG00000168398.7	BDKRB2	-2.313138426	0.00093012
ENSG00000126581.13	BECN1	-0.485092663	0.000462873
ENSG00000162373.13	BEND5	0.987201935	0.010447119
ENSG00000151917.18	BEND6	0.925715433	0.03266971
ENSG00000165626.19	BEND7	1.335730033	5.59E-05
ENSG00000142959.5	BEST4	2.035987464	0.000248888
ENSG00000177951.18	BET1L	-0.338958017	0.005815633
ENSG00000133169.6	BEX1	0.879418202	1.30E-05
ENSG00000133134.12	BEX2	1.44134612	0.000275571
ENSG00000166681.14	BEX3	0.311808875	0.013025896
ENSG00000103429.11	BFAR	-0.200408064	0.021754099
ENSG00000125864.14	BFSP1	-0.789615877	0.013449033
ENSG00000182492.16	BGN	1.153002872	0.003775411
ENSG00000134107.5	BHLHE40	-1.767910121	5.96E-07
ENSG00000132840.10	BHMT2	-8.43518243	0.000133617
ENSG00000151746.15	BICD1	-1.180222914	4.11E-06
ENSG00000135127.12	BICDL1	0.467143985	0.046744143
ENSG00000015475.19	BID	1.122897057	3.74E-05
ENSG00000136717.15	BIN1	-0.187648543	0.040349527
ENSG00000147439.14	BIN3	0.317474412	0.017246888
ENSG00000110330.10	BIRC2	-0.19339882	0.024398387
ENSG00000089685.15	BIRC5	0.461167439	0.000122419
ENSG00000134897.14	BIVM	0.541949952	0.010415852
ENSG00000281406.2	BLACAT1	3.271194307	1.60E-09
ENSG00000166619.15	BLCAP	-0.561821784	0.000116074
ENSG00000197299.13	BLM	0.720633398	4.76E-05
ENSG00000188428.20	BLOC1S5	0.49531052	0.01149101
ENSG00000090013.11	BLVRB	-1.656315176	9.87E-06
ENSG00000117475.14	BLZF1	0.246593491	0.020911721
ENSG00000166780.11	BMERB1	2.015271484	6.02E-05
ENSG00000104081.14	BMF	-1.422229767	4.70E-05
ENSG00000125845.7	BMP2	-6.254968632	2.67E-10
ENSG00000125378.16	BMP4	-2.267894122	2.86E-07
ENSG00000153162.9	BMP6	-2.169485643	0.03618948
ENSG00000101144.13	BMP7	-1.582859046	0.002373585
ENSG00000183682.8	BMP8A	-4.590635924	4.09E-05
ENSG00000164619.10	BMPER	-3.304317745	1.06E-07
ENSG00000107779.14	BMPR1A	-0.404025989	0.002491236
ENSG00000204217.16	BMPR2	-1.306624253	3.00E-06
ENSG00000291069.1	BMS1P1	0.766288582	0.02791672
ENSG00000258780.1	BMS1P15	-0.613450697	0.005150891
ENSG00000258684.2	BMS1P16	-0.902617258	0.000608855
ENSG00000164603.12	BMT2	1.142358768	0.002120624
ENSG00000169594.14	BNC1	-2.560058779	0.002457744
ENSG00000173068.19	BNC2	-1.321223313	0.00197106
ENSG00000140299.14	BNIP2	-0.390292505	0.000281343
ENSG00000176171.12	BNIP3	-1.789767692	5.53E-08
ENSG00000104765.16	BNIP3L	0.45821529	0.003752634
ENSG00000197358.9	BNIP3P1	-1.662751896	6.22E-07
ENSG00000144857.15	BOC	4.400584419	0.000572652
ENSG00000176720.6	BOK	-1.369416113	0.000119124
ENSG00000178096.9	BOLA1	1.550021003	0.000308462
ENSG00000169627.9	BOLA2B	-0.54316852	0.002353128
ENSG00000225439.4	BOLA3-DT	0.878893381	0.005066031
ENSG00000136122.18	BORA	0.44523212	0.000750604
ENSG00000165714.11	BORCS5	-0.356750806	0.040045856
ENSG00000196544.8	BORCS6	-0.602433182	0.004564076
ENSG00000104331.9	BPNT2	-0.847146575	1.67E-06
ENSG00000171634.19	BPTF	0.333285704	0.000417805
ENSG00000157764.14	BRAF	0.919426708	4.31E-06
ENSG00000224775.2	BRAFP1	0.800811501	0.034948838
ENSG00000106009.16	BRAT1	0.159112745	0.045605752
ENSG00000012048.24	BRCA1	0.730980816	1.24E-05
ENSG00000139618.18	BRCA2	1.037776766	2.79E-05
ENSG00000100425.19	BRD1	0.276995596	0.007513652
ENSG00000204256.14	BRD2	0.47720874	3.98E-05
ENSG00000235106.10	BRD3OS	0.525742024	0.001862947
ENSG00000166164.16	BRD7	1.184120111	2.53E-07
ENSG00000184100.6	BRD7P2	1.210677849	1.75E-06
ENSG00000218676.1	BRD7P4	0.917412708	0.043694395
ENSG00000235768.1	BRD7P5	1.598328202	0.001295581
ENSG00000112983.18	BRD8	0.491272397	0.000102193
ENSG00000137948.19	BRDT	-6.767835509	4.33E-06
ENSG00000185024.18	BRF1	0.228132856	0.023618082
ENSG00000164713.10	BRI3	-0.692923335	0.003783373
ENSG00000182685.8	BRICD5	0.973878581	0.002854174
ENSG00000078725.13	BRINP1	-3.048154225	7.87E-05
ENSG00000237457.6	BRINP3-DT	7.325851882	0.00117466
ENSG00000136492.10	BRIP1	0.382639628	0.000763008
ENSG00000254999.4	BRK1	-0.247237675	0.007361927
ENSG00000132016.12	BRME1	2.081936358	7.10E-05
ENSG00000174744.14	BRMS1	-0.2591175	0.02696218
ENSG00000100916.14	BRMS1L	0.518730942	0.000843388
ENSG00000162819.12	BROX	0.971722237	3.05E-06
ENSG00000156983.17	BRPF1	0.180953807	0.039259955
ENSG00000174672.16	BRSK2	-0.881891242	0.017571513
ENSG00000165288.11	BRWD3	-0.257520233	0.003943526
ENSG00000119411.11	BSPRY	-5.303002181	0.00016055
ENSG00000109743.11	BST1	-1.885990269	0.003215315
ENSG00000095564.15	BTAF1	0.45773211	0.000581917
ENSG00000064726.10	BTBD1	-0.221562579	0.00668654
ENSG00000148925.11	BTBD10	-0.860322167	5.64E-06
ENSG00000204347.4	BTBD17	9.108131781	1.90E-05
ENSG00000133243.10	BTBD2	0.303803926	0.005207806
ENSG00000132640.15	BTBD3	0.574484727	6.40E-05
ENSG00000184887.14	BTBD6	-0.325903981	0.036730425
ENSG00000183826.18	BTBD9	0.30992197	0.027118227
ENSG00000133639.6	BTG1	0.275298335	0.008506852
ENSG00000159388.6	BTG2	1.240446923	5.98E-07
ENSG00000280594.3	BTG3-AS1	2.739721113	2.82E-05
ENSG00000010671.18	BTK	-3.172302233	7.20E-06
ENSG00000112763.17	BTN2A1	-0.77131845	2.31E-05
ENSG00000026950.17	BTN3A1	0.82504599	0.010445015
ENSG00000186470.14	BTN3A2	1.759516373	0.004869231
ENSG00000169679.15	BUB1	0.401190146	0.000408528
ENSG00000156970.13	BUB1B	0.363401575	0.004736255
ENSG00000154473.18	BUB3	0.406758335	0.000141979
ENSG00000137656.12	BUD13	0.600166075	0.000347288
ENSG00000071462.12	BUD23	0.299951607	0.029534894
ENSG00000106245.11	BUD31	-0.436579818	0.000769445
ENSG00000136261.16	BZW2	-0.412468339	0.001436492
ENSG00000214688.6	C10orf105	6.004628607	9.71E-07
ENSG00000165863.17	C10orf82	-1.595551633	2.55E-05
ENSG00000119965.13	C10orf88	-0.412141097	0.010370786
ENSG00000255624.5	C10orf88B	1.027334818	0.007952545
ENSG00000137720.8	C11orf1	0.6800257	0.002044998
ENSG00000171067.11	C11orf24	-0.385360905	0.002124796
ENSG00000185742.7	C11orf87	4.197032518	6.39E-06
ENSG00000157895.11	C12orf43	0.191212295	0.047122595
ENSG00000111678.11	C12orf57	0.430627031	0.003965935
ENSG00000235162.9	C12orf75	-0.312469901	0.028757128
ENSG00000174456.16	C12orf76	0.508119026	0.011732352
ENSG00000226792.8	C13orf42	-1.425425904	0.000151414
ENSG00000179933.6	C14orf119	-0.743953421	1.37E-05
ENSG00000227051.7	C14orf132	1.376125519	5.29E-07
ENSG00000179008.9	C14orf39	0.530888832	0.041557529
ENSG00000100802.15	C14orf93	0.51421859	0.018545082
ENSG00000167173.19	C15orf39	-1.038798572	0.000105806
ENSG00000169609.14	C15orf40	0.337727347	0.049325115
ENSG00000154102.11	C16orf74	-2.408998779	0.013877616
ENSG00000159761.15	C16orf86	2.262514575	0.000611402
ENSG00000155330.10	C16orf87	0.539765477	0.001335982
ENSG00000153446.16	C16orf89	1.637187896	0.000118145
ENSG00000256806.6	C17orf100	0.86262197	0.008224112
ENSG00000205710.4	C17orf107	-1.658294583	0.000451545
ENSG00000267221.3	C17orf113	1.208615125	0.002725188
ENSG00000186665.10	C17orf58	-0.301723573	0.037319909
ENSG00000214226.9	C17orf67	1.233681466	0.00575356
ENSG00000141219.16	C17orf80	-0.221588	0.015373517
ENSG00000187624.9	C17orf97	-1.208863051	0.016768156
ENSG00000141428.17	C18orf21	-0.259275244	0.03877535
ENSG00000105072.9	C19orf44	0.514085672	0.01415755
ENSG00000160392.14	C19orf47	-0.396941573	0.009667786
ENSG00000104979.9	C19orf53	-0.265452236	0.004066419
ENSG00000262874.2	C19orf84	-0.64597886	0.012676936
ENSG00000283567.2	C19orf85	-8.579787951	3.21E-05
ENSG00000106392.11	C1GALT1	-1.453103591	1.27E-05
ENSG00000171155.8	C1GALT1C1	-0.243822636	0.012649319
ENSG00000000460.17	C1orf112	1.000731571	1.73E-06
ENSG00000197982.14	C1orf122	-0.763497482	0.000160196
ENSG00000143633.13	C1orf131	1.01225723	7.57E-06
ENSG00000131591.18	C1orf159	0.364815222	0.032956702
ENSG00000119280.17	C1orf198	1.610390247	1.67E-05
ENSG00000253313.6	C1orf210	-4.27870563	1.02E-06
ENSG00000213057.5	C1orf220	3.350459092	0.000262082
ENSG00000239887.6	C1orf226	1.696607066	1.84E-06
ENSG00000143793.13	C1orf35	1.469558108	8.03E-07
ENSG00000143612.21	C1orf43	0.874193457	1.10E-06
ENSG00000118292.9	C1orf54	2.44719258	0.000156905
ENSG00000143443.10	C1orf56	2.377834513	1.35E-05
ENSG00000142698.15	C1orf94	-9.444083806	7.59E-06
ENSG00000173918.15	C1QTNF1	-3.94865111	4.78E-06
ENSG00000172247.4	C1QTNF4	1.22599292	0.026414305
ENSG00000133466.14	C1QTNF6	-0.35272793	0.04423422
ENSG00000205885.8	C1RL-AS1	1.551952982	0.002169614
ENSG00000196476.12	C20orf96	0.690828068	0.001345434
ENSG00000160298.18	C21orf58	1.574359053	9.18E-06
ENSG00000242259.9	C22orf39	0.441210113	0.007909141
ENSG00000184208.12	C22orf46	0.291088028	0.025878838
ENSG00000157617.17	C2CD2	-0.358524514	0.004950159
ENSG00000183186.8	C2CD4C	-7.73615469	9.11E-07
ENSG00000234614.1	C2CD4D-AS1	2.414957087	0.000777123
ENSG00000111731.13	C2CD5	0.330244341	0.001953675
ENSG00000287151.1	C2orf27A	1.62778749	0.00135319
ENSG00000272994.2	C2orf49-DT	1.386458866	0.000703198
ENSG00000168887.11	C2orf68	0.371605109	0.011386755
ENSG00000178074.6	C2orf69	0.2893609	0.019040057
ENSG00000212978.6	C2orf74-DT	-0.669711838	0.001963158
ENSG00000284308.2	C2orf81	0.573597589	0.006827005
ENSG00000125730.18	C3	-5.925310754	4.26E-06
ENSG00000088543.15	C3orf18	0.52758134	0.022880323
ENSG00000179021.10	C3orf38	0.282813795	0.006366578
ENSG00000114529.13	C3orf52	-0.875429698	0.00126254
ENSG00000188315.8	C3orf62	1.268372532	0.000686169
ENSG00000187068.3	C3orf70	2.530111653	4.18E-05
ENSG00000244731.10	C4A	0.824796705	0.007289488
ENSG00000224389.9	C4B	0.688100607	0.009774321
ENSG00000154274.15	C4orf19	6.270211441	1.29E-05
ENSG00000164096.13	C4orf3	-0.224468538	0.015954563
ENSG00000151470.13	C4orf33	-1.330582666	0.008631671
ENSG00000243449.8	C4orf48	0.914580529	0.005612864
ENSG00000181215.16	C4orf50	-3.669430138	0.001167677
ENSG00000237136.8	C4orf51	-2.56943307	0.000852527
ENSG00000172244.9	C5orf34	0.833103059	0.000434967
ENSG00000186493.14	C5orf38	0.529514323	0.010575139
ENSG00000188112.10	C6orf132	-2.013144408	0.000146715
ENSG00000204564.12	C6orf136	0.466485545	0.01764915
ENSG00000197261.12	C6orf141	1.017080271	0.001142894
ENSG00000181577.16	C6orf223	1.583132815	0.004199782
ENSG00000112308.13	C6orf62	-0.458021212	0.000466035
ENSG00000198663.17	C6orf89	-0.578699209	0.000397293
ENSG00000182307.14	C8orf33	0.338071164	0.003489769
ENSG00000288596.2	C8orf44	1.049636481	0.014568285
ENSG00000241852.11	C8orf58	-0.553807519	0.00524843
ENSG00000253250.3	C8orf88	-0.981073755	0.000225678
ENSG00000135045.7	C9orf40	0.665398466	0.000509849
ENSG00000165118.15	C9orf64	-11.12497395	5.56E-07
ENSG00000136819.15	C9orf78	-0.186261904	0.022398882
ENSG00000155621.15	C9orf85	-1.215218874	2.75E-06
ENSG00000063180.9	CA11	2.786430835	1.06E-07
ENSG00000185015.8	CA13	-0.850138701	0.016516607
ENSG00000118298.12	CA14	2.173628262	2.18E-07
ENSG00000104267.10	CA2	-1.24350429	6.09E-05
ENSG00000164879.7	CA3	2.601300539	1.43E-05
ENSG00000253549.6	CA3-AS1	0.844598405	0.02921749
ENSG00000169239.13	CA5B	-1.476856265	2.18E-05
ENSG00000178538.10	CA8	-0.612465672	0.02895727
ENSG00000120159.13	CAAP1	-0.329601849	0.032496569
ENSG00000135932.12	CAB39	-0.237770309	0.006896063
ENSG00000099991.18	CABIN1	0.20033029	0.015734336
ENSG00000134508.13	CABLES1	-1.468450732	4.12E-06
ENSG00000149679.12	CABLES2	0.986112466	1.16E-05
ENSG00000158966.16	CACHD1	0.318306265	0.002948334
ENSG00000141837.22	CACNA1A	-1.269608315	0.002201636
ENSG00000148408.14	CACNA1B	1.0144384	0.002179787
ENSG00000151067.23	CACNA1C	1.525374219	0.040226155
ENSG00000196557.13	CACNA1H	-6.695843274	9.82E-09
ENSG00000100346.18	CACNA1I	-1.905386433	0.002363673
ENSG00000081248.12	CACNA1S	2.73950533	0.000141595
ENSG00000153956.17	CACNA2D1	-1.213992085	0.000304328
ENSG00000157445.15	CACNA2D3	-1.107704863	0.000449146
ENSG00000067191.17	CACNB1	1.412315556	0.000151884
ENSG00000165995.24	CACNB2	-1.26232825	0.005582829
ENSG00000167535.8	CACNB3	0.308620026	0.025856314
ENSG00000182389.20	CACNB4	1.672141857	0.003740239
ENSG00000105605.8	CACNG7	6.926865436	1.04E-08
ENSG00000142408.7	CACNG8	8.219878598	1.53E-10
ENSG00000105298.14	CACTIN	0.244677156	0.028652788
ENSG00000226800.5	CACTIN-AS1	1.001725988	0.036834913
ENSG00000116161.18	CACYBP	0.988896076	2.10E-06
ENSG00000177855.8	CACYBPP2	0.947639537	5.05E-06
ENSG00000084774.14	CAD	0.169385138	0.024227213
ENSG00000182985.18	CADM1	0.962174559	1.13E-05
ENSG00000175161.14	CADM2	8.847364429	2.10E-05
ENSG00000105767.3	CADM4	2.155043861	1.16E-06
ENSG00000163618.18	CADPS	-2.50369885	3.09E-07
ENSG00000081803.17	CADPS2	1.124971552	0.000489174
ENSG00000104327.7	CALB1	-4.648607621	7.11E-07
ENSG00000172137.19	CALB2	5.338011876	0.000520692
ENSG00000136436.15	CALCOCO2	-0.315705522	0.00872475
ENSG00000004948.16	CALCR	-2.93442993	2.42E-05
ENSG00000122786.20	CALD1	-1.360779295	1.82E-08
ENSG00000138172.11	CALHM2	-3.843940506	3.44E-07
ENSG00000178033.6	CALHM5	-2.364903515	2.13E-05
ENSG00000143933.20	CALM2	0.471144158	4.00E-05
ENSG00000229097.1	CALM2P2	0.524024633	0.016052878
ENSG00000160014.17	CALM3	-0.404786115	0.000174981
ENSG00000179218.15	CALR	-0.816176917	2.94E-06
ENSG00000128595.17	CALU	-0.339266356	0.000250765
ENSG00000134072.11	CAMK1	1.194098499	7.97E-05
ENSG00000183049.14	CAMK1D	0.941110301	0.035515634
ENSG00000008118.10	CAMK1G	5.817053916	1.06E-05
ENSG00000145349.20	CAMK2D	-0.397961939	0.001489789
ENSG00000148660.22	CAMK2G	0.568854106	0.000473001
ENSG00000163888.4	CAMK2N2	2.18093322	0.000418572
ENSG00000152495.11	CAMK4	2.579935274	0.000362449
ENSG00000004660.15	CAMKK1	-0.924850927	0.010426715
ENSG00000143919.15	CAMKMT	-0.698616595	0.00159045
ENSG00000164076.17	CAMKV	1.827205687	0.000674061
ENSG00000130559.19	CAMSAP1	0.223252233	0.013274095
ENSG00000118200.15	CAMSAP2	1.292203291	5.66E-07
ENSG00000076826.10	CAMSAP3	-1.091567797	3.32E-05
ENSG00000108509.21	CAMTA2	-0.603758469	0.009314804
ENSG00000111530.13	CAND1	0.426896226	0.00018526
ENSG00000144712.13	CAND2	1.096625636	4.89E-05
ENSG00000127022.16	CANX	-0.448539954	0.001208224
ENSG00000131236.18	CAP1	-0.793643463	1.79E-06
ENSG00000240809.1	CAP1P1	-0.852841142	0.002419812
ENSG00000232004.1	CAP1P2	-0.872249229	0.00491659
ENSG00000042493.16	CAPG	-1.810261902	0.000599271
ENSG00000014216.16	CAPN1	-1.092046965	5.38E-05
ENSG00000142330.20	CAPN10	0.22549983	0.049670102
ENSG00000260942.1	CAPN10-DT	1.584258572	0.004738874
ENSG00000182472.9	CAPN12	-1.815940873	0.000406021
ENSG00000162949.16	CAPN13	-3.646228321	1.72E-07
ENSG00000214711.10	CAPN14	-3.592652949	0.00015879
ENSG00000162909.18	CAPN2	1.195591999	4.98E-07
ENSG00000149260.18	CAPN5	-0.298136863	0.023194462
ENSG00000077274.9	CAPN6	-0.621748426	0.013568227
ENSG00000131375.10	CAPN7	0.397456679	0.002693608
ENSG00000126247.11	CAPNS1	-1.001041368	6.54E-07
ENSG00000135387.21	CAPRIN1	0.359633168	0.000145901
ENSG00000180881.21	CAPS2	-1.197363076	0.007449151
ENSG00000077549.19	CAPZB	-0.338675735	0.001435249
ENSG00000100065.15	CARD10	-1.439546862	1.08E-06
ENSG00000198286.11	CARD11	-1.568195679	0.000497526
ENSG00000165233.18	CARD19	-0.839874125	0.001142336
ENSG00000132357.14	CARD6	-1.991668079	0.004063049
ENSG00000105483.18	CARD8	0.36929624	0.006088819
ENSG00000079691.19	CARMIL1	-1.276269913	0.000155145
ENSG00000159753.15	CARMIL2	3.376271648	4.28E-06
ENSG00000186648.15	CARMIL3	3.944888234	0.000188147
ENSG00000249669.12	CARMN	2.603544188	0.001181615
ENSG00000156017.13	CARNMT1	-0.565562565	7.10E-05
ENSG00000110619.18	CARS1	-0.580233312	2.27E-05
ENSG00000177640.16	CASC2	1.215792137	0.0277258
ENSG00000229876.1	CASC20	-1.825125243	0.00073097
ENSG00000167971.16	CASKIN1	1.519190092	0.000169783
ENSG00000003400.16	CASP10	-0.651638281	9.71E-05
ENSG00000106144.20	CASP2	0.88854382	3.29E-06
ENSG00000164305.20	CASP3	-0.80627052	2.23E-06
ENSG00000165806.21	CASP7	1.459422848	6.89E-05
ENSG00000064012.24	CASP8	-1.081002955	0.000101938
ENSG00000118412.13	CASP8AP2	0.51256765	0.00015394
ENSG00000132906.18	CASP9	-0.449603365	0.008046784
ENSG00000153113.24	CAST	0.595920285	0.000271714
ENSG00000274070.2	CASTOR2	-0.59860222	0.000290137
ENSG00000291122.1	CASTOR3	-0.441610336	0.028990709
ENSG00000121691.7	CAT	-10.08590218	3.06E-06
ENSG00000166762.19	CATSPER2	1.818387753	0.00030687
ENSG00000105974.13	CAV1	-3.41190459	5.20E-09
ENSG00000105971.15	CAV2	-5.23757129	2.65E-08
ENSG00000177469.13	CAVIN1	-0.364524815	0.002089197
ENSG00000170955.10	CAVIN3	-2.098599781	1.09E-07
ENSG00000078699.22	CBFA2T2	-0.366954804	0.005969355
ENSG00000067955.15	CBFB	1.182090937	4.32E-06
ENSG00000110395.8	CBL	0.186764245	0.013707303
ENSG00000139899.11	CBLN3	1.169689215	0.006935543
ENSG00000159231.6	CBR3	-5.146215667	6.11E-05
ENSG00000145439.12	CBR4	-0.591186371	9.22E-05
ENSG00000160200.18	CBS	-0.522432619	0.005229088
ENSG00000136682.16	CBWD2	0.197030634	0.016929149
ENSG00000196873.16	CBWD3	0.255782101	0.013800287
ENSG00000147996.17	CBWD5	0.23937691	0.014964712
ENSG00000215126.11	CBWD6	0.253040744	0.006784975
ENSG00000108468.15	CBX1	0.347210152	0.000337012
ENSG00000173894.11	CBX2	1.136216356	2.92E-06
ENSG00000094916.16	CBX5	1.127003363	2.26E-07
ENSG00000183741.12	CBX6	1.304346382	1.20E-06
ENSG00000100307.13	CBX7	-1.72763457	4.76E-05
ENSG00000154222.15	CC2D1B	-0.437596728	0.001262522
ENSG00000048342.18	CC2D2A	0.465779845	0.003995625
ENSG00000060339.14	CCAR1	0.401264416	0.000896896
ENSG00000158941.17	CCAR2	0.321665448	0.000469946
ENSG00000183287.15	CCBE1	-0.968488504	0.020886527
ENSG00000135736.6	CCDC102A	2.147846068	1.47E-07
ENSG00000150636.17	CCDC102B	1.750401499	0.000238204
ENSG00000103021.10	CCDC113	2.444069701	1.46E-07
ENSG00000136710.10	CCDC115	0.418597713	0.010445351
ENSG00000159873.10	CCDC117	-0.177885422	0.044098923
ENSG00000147144.13	CCDC120	-0.301321084	0.022737598
ENSG00000007080.11	CCDC124	-0.425806187	0.008027026
ENSG00000183323.13	CCDC125	-0.247797855	0.046355881
ENSG00000169193.12	CCDC126	-0.788986246	0.010903082
ENSG00000100147.14	CCDC134	0.640043447	0.000107942
ENSG00000128596.17	CCDC136	1.608657453	2.18E-05
ENSG00000185298.13	CCDC137	-0.250292941	0.0445174
ENSG00000163006.12	CCDC138	0.764727978	1.87E-05
ENSG00000175455.16	CCDC14	0.321594246	0.00437336
ENSG00000163492.16	CCDC141	-8.027295266	4.51E-08
ENSG00000135637.14	CCDC142	0.581677155	0.004287515
ENSG00000170160.19	CCDC144A	2.530568405	0.00221725
ENSG00000291090.1	CCDC144BP	2.816096843	0.001069279
ENSG00000233098.10	CCDC144NL-AS1	-0.902953112	9.14E-05
ENSG00000149548.15	CCDC15	1.13161374	0.000175181
ENSG00000144395.18	CCDC150	0.768483908	0.013279925
ENSG00000198865.10	CCDC152	-4.095007728	0.000229822
ENSG00000197599.13	CCDC154	2.042817429	0.008771668
ENSG00000187860.11	CCDC157	0.529686791	0.035734492
ENSG00000285825.2	CCDC15-DT	1.665208041	0.002328751
ENSG00000203952.10	CCDC160	1.971544601	0.000142368
ENSG00000203799.14	CCDC162P	0.548683406	0.007162545
ENSG00000280670.3	CCDC163	-1.606941475	0.000669424
ENSG00000198937.9	CCDC167	-0.718124269	0.001832712
ENSG00000242715.8	CCDC169	-1.417882882	0.000238582
ENSG00000182645.6	CCDC172	1.254552008	0.02096939
ENSG00000122483.18	CCDC18	0.748725894	0.00080489
ENSG00000117477.13	CCDC181	4.619178821	1.29E-07
ENSG00000228544.1	CCDC183-AS1	1.318273306	0.013783359
ENSG00000165813.20	CCDC186	-0.626796112	0.000840336
ENSG00000223745.8	CCDC18-AS1	1.555552945	0.000115444
ENSG00000163617.11	CCDC191	1.769516037	0.000484417
ENSG00000147419.19	CCDC25	0.201809586	0.028693183
ENSG00000151468.11	CCDC3	-1.034442017	0.009659625
ENSG00000186409.19	CCDC30	2.377745711	0.000696445
ENSG00000140481.15	CCDC33	0.673001913	0.010673069
ENSG00000141519.15	CCDC40	0.45602229	0.04449164
ENSG00000108588.15	CCDC47	-0.305405826	0.002243988
ENSG00000176155.21	CCDC57	0.724910663	0.003048753
ENSG00000183273.7	CCDC60	-8.316548263	6.14E-05
ENSG00000104983.8	CCDC61	-1.025844428	0.004021183
ENSG00000180376.17	CCDC66	0.697075646	0.001820707
ENSG00000166510.14	CCDC68	-3.9586723	5.07E-05
ENSG00000198624.13	CCDC69	-0.931548289	0.001358722
ENSG00000253276.5	CCDC71L	-0.440979581	0.004524126
ENSG00000163040.15	CCDC74A	2.98770177	1.03E-06
ENSG00000152076.19	CCDC74B	2.366743272	5.16E-06
ENSG00000120647.10	CCDC77	0.674816863	0.000123597
ENSG00000169515.9	CCDC8	-0.424175312	0.015792021
ENSG00000091986.16	CCDC80	-0.899793304	0.002492017
ENSG00000149201.10	CCDC81	-3.87469941	2.00E-06
ENSG00000149231.16	CCDC82	-0.344037722	0.016679063
ENSG00000175602.4	CCDC85B	0.360756891	0.030292289
ENSG00000205476.9	CCDC85C	0.436784722	0.000362636
ENSG00000182791.5	CCDC87	0.88229616	0.018711315
ENSG00000115355.18	CCDC88A	0.45966111	0.000192957
ENSG00000168071.22	CCDC88B	-0.647756823	0.007719562
ENSG00000015133.20	CCDC88C	-0.189866297	0.045680442
ENSG00000105321.14	CCDC9	-0.608721244	0.000326151
ENSG00000173013.6	CCDC96	7.762024114	0.00011293
ENSG00000188549.13	CCDC9B	2.105651238	0.001647402
ENSG00000204536.15	CCHCR1	0.469016139	0.000619302
ENSG00000185972.6	CCIN	2.081786953	0.000656039
ENSG00000110148.10	CCKBR	-5.872705808	1.01E-09
ENSG00000108691.10	CCL2	-1.904904917	9.25E-05
ENSG00000006606.9	CCL26	-1.352686995	0.002585255
ENSG00000151882.11	CCL28	-3.168701855	0.000278241
ENSG00000136280.17	CCM2	-0.428500167	0.002591705
ENSG00000101331.17	CCM2L	2.460368183	0.000145973
ENSG00000142871.18	CCN1	-2.061818293	2.64E-05
ENSG00000118523.6	CCN2	-1.030105523	0.000291479
ENSG00000145386.11	CCNA2	0.543971576	0.000976006
ENSG00000134057.15	CCNB1	0.603249255	1.19E-05
ENSG00000157456.8	CCNB2	1.060410247	4.54E-07
ENSG00000112237.13	CCNC	-0.489651443	7.93E-05
ENSG00000110092.4	CCND1	0.361756353	0.002437602
ENSG00000118971.9	CCND2	1.908998911	3.03E-08
ENSG00000112576.13	CCND3	1.487808212	3.73E-06
ENSG00000166946.14	CCNDBP1	-0.267424014	0.040376602
ENSG00000105173.14	CCNE1	0.379678379	0.002939251
ENSG00000175305.18	CCNE2	-0.372656005	0.030252212
ENSG00000162063.13	CCNF	0.554629187	6.26E-05
ENSG00000113328.19	CCNG1	0.293534238	0.0008396
ENSG00000107443.16	CCNJ	0.319319144	0.001319675
ENSG00000090061.17	CCNK	-0.220116961	0.040085382
ENSG00000163660.12	CCNL1	0.323365853	0.006319169
ENSG00000221978.13	CCNL2	0.466474247	0.000175357
ENSG00000082258.13	CCNT2	0.281890284	0.003256405
ENSG00000224043.9	CCNT2-AS1	0.440251844	0.017151767
ENSG00000108100.18	CCNY	-0.348903422	0.002126568
ENSG00000103540.17	CCP110	0.864754782	1.69E-05
ENSG00000260916.8	CCPG1	-1.302161197	0.002175702
ENSG00000184451.5	CCR10	1.140392665	0.030261865
ENSG00000183625.16	CCR3	-2.682251844	0.002278701
ENSG00000126353.3	CCR7	-1.276591791	0.002446074
ENSG00000173992.9	CCS	0.281491216	0.027190997
ENSG00000154429.11	CCSAP	0.952011419	6.78E-05
ENSG00000166226.13	CCT2	0.189633082	0.014683396
ENSG00000163468.15	CCT3	0.828391644	1.32E-06
ENSG00000132141.14	CCT6B	2.645167205	4.37E-05
ENSG00000135624.17	CCT7	-0.224876334	0.005193824
ENSG00000122674.12	CCZ1	-0.163520822	0.034233124
ENSG00000146574.16	CCZ1B	-0.187810287	0.017579584
ENSG00000134256.13	CD101	-0.727654888	0.0362091
ENSG00000156535.15	CD109	-0.661562849	0.000872131
ENSG00000170458.15	CD14	-2.600502117	0.010072904
ENSG00000177697.19	CD151	-3.180766915	6.41E-08
ENSG00000135535.17	CD164	-0.184711415	0.03584841
ENSG00000204936.10	CD177	-8.828706355	3.69E-08
ENSG00000204933.3	CD177P1	-9.023096386	1.76E-05
ENSG00000091972.18	CD200	-0.920863356	0.004642983
ENSG00000198821.12	CD247	4.497969642	7.07E-05
ENSG00000198087.7	CD2AP	-1.0221629	0.000689227
ENSG00000186407.7	CD300E	-8.963204329	2.07E-05
ENSG00000241399.7	CD302	-1.583979025	0.005036417
ENSG00000167775.11	CD320	-1.228164709	3.41E-06
ENSG00000010610.10	CD4	1.301086792	0.001510492
ENSG00000026508.21	CD44	-1.481870391	9.52E-05
ENSG00000117335.21	CD46	0.822010514	1.85E-05
ENSG00000196776.17	CD47	0.991009325	0.025142419
ENSG00000196352.18	CD55	1.240080417	4.20E-05
ENSG00000085063.17	CD59	-0.671806332	7.30E-05
ENSG00000135404.12	CD63	-0.510731427	3.41E-05
ENSG00000173762.8	CD7	-2.761408518	9.66E-05
ENSG00000110651.13	CD81	-0.672067173	7.18E-05
ENSG00000085117.12	CD82	-0.746987145	0.005052837
ENSG00000010278.15	CD9	-0.840002169	0.01349558
ENSG00000002586.20	CD99	-1.490010889	2.22E-07
ENSG00000002586.20_PAR_Y	CD99	-1.490010889	2.22E-07
ENSG00000158825.6	CDA	-2.477749879	1.13E-06
ENSG00000102543.14	CDADC1	-0.804357998	0.020090346
ENSG00000140326.13	CDAN1	0.272918938	0.036144139
ENSG00000117399.14	CDC20	0.290569481	0.002861352
ENSG00000164287.13	CDC20B	1.155655774	0.022361571
ENSG00000231007.5	CDC20P1	0.666418609	0.048550192
ENSG00000094880.11	CDC23	0.383537866	0.002469282
ENSG00000164045.12	CDC25A	0.509086847	0.00042087
ENSG00000101224.18	CDC25B	0.89763046	1.12E-06
ENSG00000158402.21	CDC25C	0.97974662	2.37E-05
ENSG00000105401.9	CDC37	-0.274358271	0.005799746
ENSG00000106993.12	CDC37L1	-0.529356524	0.000478015
ENSG00000168438.15	CDC40	-0.295669851	0.018869577
ENSG00000143776.20	CDC42BPA	1.262947555	3.09E-07
ENSG00000198752.11	CDC42BPB	-0.175020495	0.013785781
ENSG00000171219.9	CDC42BPG	-0.962433756	5.72E-05
ENSG00000128283.7	CDC42EP1	-1.032182044	4.24E-05
ENSG00000163171.8	CDC42EP3	-0.791987572	0.00574122
ENSG00000179604.10	CDC42EP4	-0.865524002	1.40E-05
ENSG00000234933.1	CDC42P1	-1.086708516	0.026542724
ENSG00000237350.1	CDC42P6	-0.697204213	2.96E-05
ENSG00000197622.13	CDC42SE1	0.98457287	9.07E-07
ENSG00000093009.11	CDC45	0.385969305	0.005858974
ENSG00000097046.13	CDC7	0.850569546	1.08E-05
ENSG00000134371.14	CDC73	0.626568685	1.09E-05
ENSG00000184661.14	CDCA2	0.471466846	0.000225527
ENSG00000111665.12	CDCA3	0.591677253	0.000127715
ENSG00000146670.10	CDCA5	0.240980199	0.037009012
ENSG00000134690.11	CDCA8	0.663778807	1.24E-05
ENSG00000163814.8	CDCP1	-4.627110579	7.86E-08
ENSG00000039068.20	CDH1	-3.404419126	6.03E-06
ENSG00000040731.10	CDH10	7.068769337	5.69E-08
ENSG00000140937.14	CDH11	4.518666412	2.70E-07
ENSG00000154162.15	CDH12	-4.145238632	1.80E-05
ENSG00000140945.17	CDH13	-2.043004817	0.005625285
ENSG00000170558.10	CDH2	-0.917662959	9.61E-07
ENSG00000107736.22	CDH23	3.445316505	0.000315522
ENSG00000139880.21	CDH24	0.43831803	0.003500252
ENSG00000124215.17	CDH26	-2.47987359	0.00050803
ENSG00000260577.2	CDH3-AS1	2.068463132	5.07E-05
ENSG00000081138.14	CDH7	4.018107473	3.37E-06
ENSG00000150394.14	CDH8	1.177386355	4.17E-07
ENSG00000260115.1	CDH8-AS1	1.462080125	0.012351713
ENSG00000089486.17	CDIP1	-0.222512463	0.00573831
ENSG00000103502.14	CDIPT	-0.465062903	0.000369035
ENSG00000170312.17	CDK1	0.55450433	5.80E-05
ENSG00000185324.22	CDK10	1.448380609	2.38E-06
ENSG00000008128.23	CDK11A	0.450289588	0.019448313
ENSG00000248333.9	CDK11B	0.390886375	0.00039457
ENSG00000167258.15	CDK12	-0.174149271	0.019907148
ENSG00000259826.1	CDK13-DT	1.00740802	0.044250705
ENSG00000102225.17	CDK16	-0.184145844	0.012636738
ENSG00000117266.16	CDK18	0.751416877	9.98E-05
ENSG00000155111.15	CDK19	1.021327085	0.000489706
ENSG00000123374.11	CDK2	0.549427678	0.000156459
ENSG00000156345.18	CDK20	0.898526305	0.003339674
ENSG00000111328.7	CDK2AP1	0.243891885	0.005969308
ENSG00000135446.17	CDK4	0.255118379	0.006772291
ENSG00000164885.13	CDK5	-0.553176156	0.001734036
ENSG00000176749.9	CDK5R1	0.368601259	0.045231251
ENSG00000136861.19	CDK5RAP2	0.408917107	0.000695076
ENSG00000108465.15	CDK5RAP3	1.499174695	0.000579686
ENSG00000105810.10	CDK6	-1.540925935	1.35E-07
ENSG00000134058.12	CDK7	-0.409097456	0.008052528
ENSG00000132964.13	CDK8	0.430265709	0.001842615
ENSG00000136807.14	CDK9	-0.246570259	0.010796538
ENSG00000205111.10	CDKL4	-5.144885785	0.000383813
ENSG00000008086.13	CDKL5	-0.687925956	0.001362477
ENSG00000111276.12	CDKN1B	0.29399157	0.032498794
ENSG00000129757.15	CDKN1C	-0.489000846	0.006274333
ENSG00000147889.18	CDKN2A	-0.609348523	0.012901319
ENSG00000168564.6	CDKN2AIP	0.45156772	0.0005849
ENSG00000237190.4	CDKN2AIPNL	-0.492345641	0.000201514
ENSG00000147883.12	CDKN2B	-4.807034584	1.31E-06
ENSG00000129355.7	CDKN2D	-0.633228654	0.021880694
ENSG00000129596.5	CDO1	1.266087206	4.36E-05
ENSG00000140743.8	CDR2	-0.941498821	1.20E-05
ENSG00000109089.7	CDR2L	0.610751352	0.000133327
ENSG00000163624.6	CDS1	-1.13998573	7.10E-05
ENSG00000101290.14	CDS2	-0.579067316	2.34E-05
ENSG00000167513.9	CDT1	1.260303897	1.10E-07
ENSG00000113722.18	CDX1	5.252785561	9.90E-06
ENSG00000079385.23	CEACAM1	-2.446308545	1.12E-05
ENSG00000172216.6	CEBPB	-0.739676913	0.002579196
ENSG00000221869.5	CEBPD	-1.181952713	0.02741648
ENSG00000153879.9	CEBPG	0.431215307	0.001522806
ENSG00000115816.15	CEBPZ	-0.54320245	0.001211814
ENSG00000218739.10	CEBPZOS	-0.723447712	1.10E-05
ENSG00000099954.19	CECR2	0.174898344	0.044437742
ENSG00000170835.17	CEL	0.245445299	0.034204363
ENSG00000149187.19	CELF1	0.189423826	0.02111932
ENSG00000048740.19	CELF2	-1.050384196	1.97E-05
ENSG00000101489.20	CELF4	-3.580305433	5.64E-05
ENSG00000075275.18	CELSR1	-0.72055801	0.023400597
ENSG00000143126.8	CELSR2	0.334906396	0.00760451
ENSG00000008300.17	CELSR3	1.028394718	8.88E-06
ENSG00000186166.9	CENATAC	0.284290416	0.035824847
ENSG00000255121.2	CENATAC-DT	0.660779364	0.02334557
ENSG00000184524.6	CEND1	1.941075113	0.001722462
ENSG00000177946.7	CENPBD1P	0.834946956	4.48E-05
ENSG00000145241.11	CENPC	0.717705882	0.001300947
ENSG00000138778.14	CENPE	0.615905819	3.36E-05
ENSG00000117724.14	CENPF	2.013939731	4.04E-09
ENSG00000153044.10	CENPH	0.966309207	1.55E-06
ENSG00000102384.14	CENPI	0.461456836	0.000271564
ENSG00000151849.16	CENPJ	0.22696848	0.016127668
ENSG00000123219.13	CENPK	0.377132207	0.005853219
ENSG00000120334.16	CENPL	1.101589988	1.11E-05
ENSG00000100162.15	CENPM	0.567428657	0.005729692
ENSG00000166451.14	CENPN	1.367794293	5.93E-08
ENSG00000138092.11	CENPO	0.255812198	0.004911877
ENSG00000188312.14	CENPP	0.460044599	0.013674442
ENSG00000175279.22	CENPS	0.603537583	0.045503101
ENSG00000102901.13	CENPT	1.203405218	2.68E-07
ENSG00000151725.12	CENPU	0.39265891	0.000334856
ENSG00000166582.11	CENPV	1.049992245	5.47E-07
ENSG00000223591.5	CENPVL1	2.151766112	5.21E-05
ENSG00000283093.1	CENPVL2	2.151766112	5.21E-05
ENSG00000224109.4	CENPVL3	2.91656858	2.09E-07
ENSG00000169689.15	CENPX	-0.412256237	0.003681727
ENSG00000116198.14	CEP104	-0.218509455	0.026606865
ENSG00000154240.17	CEP112	0.67222568	0.003325588
ENSG00000100629.17	CEP128	0.549738991	0.010018964
ENSG00000141577.14	CEP131	0.629111413	0.000261988
ENSG00000174799.11	CEP135	-0.358378558	0.002490536
ENSG00000103995.14	CEP152	0.989404532	3.61E-05
ENSG00000135315.12	CEP162	0.666098756	0.000233864
ENSG00000110274.16	CEP164	0.500013549	0.000622152
ENSG00000143702.16	CEP170	1.12484285	1.07E-07
ENSG00000099814.17	CEP170B	-1.195350822	3.79E-05
ENSG00000154608.14	CEP170P1	1.154405912	2.12E-07
ENSG00000174007.9	CEP19	0.530482023	0.009679405
ENSG00000101639.19	CEP192	0.526868549	6.60E-05
ENSG00000126001.16	CEP250	0.625467426	4.61E-05
ENSG00000198707.17	CEP290	0.686817412	0.004887046
ENSG00000166004.15	CEP295	1.071606435	9.67E-06
ENSG00000135837.17	CEP350	1.49255479	9.85E-07
ENSG00000106477.20	CEP41	0.874958935	0.000184438
ENSG00000213066.14	CEP43	0.736780961	0.000563083
ENSG00000138180.16	CEP55	0.174370425	0.046044954
ENSG00000166037.11	CEP57	0.58344336	5.92E-05
ENSG00000011523.15	CEP68	1.166483842	7.55E-07
ENSG00000148019.14	CEP78	0.295121086	0.001836631
ENSG00000173588.16	CEP83	0.25149683	0.021862592
ENSG00000278916.1	CEP83-DT	1.488725246	0.008567447
ENSG00000130695.16	CEP85	0.61542717	3.60E-05
ENSG00000121289.18	CEP89	0.308874388	0.001984165
ENSG00000134255.16	CEPT1	-0.222088967	0.02261106
ENSG00000147869.5	CER1	-9.58081642	4.38E-08
ENSG00000167123.20	CERCAM	0.742851139	0.01231394
ENSG00000100422.14	CERK	0.598517345	0.000100127
ENSG00000223802.9	CERS1	1.80052216	0.000403893
ENSG00000143418.20	CERS2	0.532648316	0.00097064
ENSG00000090661.12	CERS4	-2.057894282	4.75E-07
ENSG00000172292.15	CERS6	-0.373679174	0.003158221
ENSG00000113163.19	CERT1	-0.581907022	0.000145379
ENSG00000198848.13	CES1	-11.09300036	5.07E-07
ENSG00000291109.1	CES1P1	-6.91362489	0.001128483
ENSG00000172831.14	CES2	0.982780851	7.49E-06
ENSG00000172828.13	CES3	3.055185537	4.01E-06
ENSG00000172824.17	CES4A	1.455410683	0.002053295
ENSG00000147400.10	CETN2	0.303308896	0.001509634
ENSG00000196118.12	CFAP119	1.07924224	0.01055559
ENSG00000070761.8	CFAP20	0.911207532	1.15E-06
ENSG00000163001.12	CFAP36	0.578572777	0.004446691
ENSG00000160226.16	CFAP410	-0.572715827	0.017558091
ENSG00000206530.11	CFAP44	2.559082613	1.00E-05
ENSG00000165164.14	CFAP47	1.971079441	0.003388477
ENSG00000105792.19	CFAP69	3.510580965	5.61E-05
ENSG00000156042.19	CFAP70	1.564807927	0.010484225
ENSG00000114656.13	CFAP92	2.063757783	0.000560579
ENSG00000204711.9	CFAP95	-3.46131284	6.23E-07
ENSG00000153774.9	CFDP1	0.279894191	0.005220846
ENSG00000172757.13	CFL1	-0.251204771	0.002096928
ENSG00000165410.15	CFL2	0.586616962	0.000268406
ENSG00000003402.21	CFLAR	-3.324386856	2.01E-08
ENSG00000126759.14	CFP	-2.249136855	0.027510016
ENSG00000164430.17	CGAS	-3.610880471	7.65E-05
ENSG00000163320.12	CGGBP1	0.172490991	0.042757957
ENSG00000128849.11	CGNL1	-2.774556105	9.47E-07
ENSG00000138028.17	CGREF1	-0.855274329	0.029848535
ENSG00000100399.16	CHADL	0.854179073	0.047752615
ENSG00000159259.8	CHAF1B	0.524383046	0.001020084
ENSG00000198824.8	CHAMP1	0.45657889	9.43E-05
ENSG00000106153.13	CHCHD2	-0.311289839	0.005001137
ENSG00000163528.13	CHCHD4	-0.472332651	0.008427203
ENSG00000170791.18	CHCHD7	0.545465459	0.000777511
ENSG00000153922.12	CHD1	0.582769954	2.04E-05
ENSG00000248489.4	CHD1-DT	1.839139612	0.004741679
ENSG00000170004.19	CHD3	0.588797612	0.001478701
ENSG00000111642.16	CHD4	0.726710674	0.000432189
ENSG00000124177.16	CHD6	0.332070376	0.000939849
ENSG00000171316.14	CHD7	1.382240213	6.64E-07
ENSG00000100888.15	CHD8	0.233182696	0.003125916
ENSG00000177200.18	CHD9	1.197208403	1.86E-06
ENSG00000016391.11	CHDH	0.661805161	0.001539923
ENSG00000149554.14	CHEK1	0.451890183	0.002106883
ENSG00000183765.23	CHEK2	-0.946835488	1.89E-05
ENSG00000072609.18	CHFR	-0.686329777	4.22E-05
ENSG00000133048.13	CHI3L1	3.734618867	8.72E-07
ENSG00000109220.11	CHIC2	-0.638193899	0.001877852
ENSG00000177830.18	CHID1	-0.255558098	0.035606684
ENSG00000110721.12	CHKA	0.318165579	0.001700449
ENSG00000188419.14	CHM	-0.617423913	2.42E-05
ENSG00000203668.3	CHML	1.422831825	7.68E-07
ENSG00000131165.16	CHMP1A	0.717560749	9.45E-06
ENSG00000255112.3	CHMP1B	-0.317665203	0.000858341
ENSG00000130724.10	CHMP2A	-0.239416915	0.013420169
ENSG00000115561.16	CHMP3	0.572952762	0.007428272
ENSG00000101421.4	CHMP4B	-0.531506519	0.00026372
ENSG00000164695.5	CHMP4C	-3.09773876	3.32E-07
ENSG00000147457.14	CHMP7	0.219043923	0.013717687
ENSG00000187446.12	CHP1	-0.290383633	0.001434179
ENSG00000123989.15	CHPF	-1.417195869	1.73E-07
ENSG00000104472.10	CHRAC1	0.278746577	0.038169914
ENSG00000090539.16	CHRD	1.754413626	0.000159608
ENSG00000101938.15	CHRDL1	1.674685213	1.22E-05
ENSG00000166664.15	CHRFAM7A	2.841897512	6.27E-06
ENSG00000133019.12	CHRM3	0.616951068	0.000154249
ENSG00000169684.13	CHRNA5	0.880688901	0.000333973
ENSG00000175344.19	CHRNA7	2.811330552	4.74E-06
ENSG00000174343.6	CHRNA9	3.635097087	4.94E-05
ENSG00000160716.6	CHRNB2	2.202145439	0.000152449
ENSG00000117971.12	CHRNB4	-2.672233977	0.000607331
ENSG00000115526.11	CHST10	0.481819079	0.000403278
ENSG00000136213.10	CHST12	-0.889750197	3.15E-05
ENSG00000169105.8	CHST14	-0.292679704	0.007089073
ENSG00000175040.6	CHST2	-2.484794153	2.80E-06
ENSG00000122863.6	CHST3	-1.137952407	1.69E-05
ENSG00000183196.10	CHST6	1.564954733	1.41E-05
ENSG00000154080.14	CHST9	-4.474308266	4.86E-08
ENSG00000131873.7	CHSY1	-0.353467842	0.002672462
ENSG00000127586.17	CHTF18	0.747234182	0.000114248
ENSG00000168802.14	CHTF8	0.747263981	0.02424693
ENSG00000160679.13	CHTOP	0.716661966	2.34E-05
ENSG00000144021.3	CIAO1	0.149256938	0.045484711
ENSG00000166595.12	CIAO2B	0.890565305	4.65E-06
ENSG00000005194.15	CIAPIN1	0.941576786	2.18E-06
ENSG00000263846.1	CIAPIN1P	0.976984644	0.003834373
ENSG00000185043.13	CIB1	-0.682924526	0.000593122
ENSG00000079432.9	CIC	0.457445921	9.72E-05
ENSG00000112144.16	CILK1	-0.379707041	0.002600435
ENSG00000163507.15	CIP2A	0.446725626	0.000435316
ENSG00000198894.8	CIPC	0.297412152	0.009560944
ENSG00000099622.14	CIRBP	0.719960936	1.29E-05
ENSG00000283654.3	CIROP	-2.788898686	6.42E-05
ENSG00000122873.12	CISD1	-0.448261052	0.008928641
ENSG00000145354.12	CISD2	0.215000691	0.032674264
ENSG00000114737.16	CISH	0.588229638	0.032602308
ENSG00000122966.17	CIT	1.102185663	5.00E-07
ENSG00000164442.10	CITED2	1.128112658	6.65E-07
ENSG00000148337.22	CIZ1	0.358152905	0.000402069
ENSG00000136108.15	CKAP2	0.867828532	1.06E-06
ENSG00000278238.2	CKAP2-DT	1.387069099	0.008676115
ENSG00000169607.13	CKAP2L	0.313410151	0.00377105
ENSG00000136026.14	CKAP4	-0.159014486	0.032037457
ENSG00000175216.15	CKAP5	0.712432244	2.35E-06
ENSG00000166165.14	CKB	-1.59997682	0.000759462
ENSG00000217555.13	CKLF	2.812479238	0.000142198
ENSG00000131730.16	CKMT2	-1.812737354	0.008049361
ENSG00000247572.9	CKMT2-AS1	1.609505496	0.000131789
ENSG00000173207.13	CKS1B	1.46056633	3.17E-07
ENSG00000225976.5	CKS1BP2	1.503120279	1.96E-06
ENSG00000268942.2	CKS1BP3	1.435532045	1.16E-05
ENSG00000178556.8	CKS1BP6	1.462246282	0.000229938
ENSG00000254331.1	CKS1BP7	1.33347389	0.003937642
ENSG00000123975.5	CKS2	0.370118496	0.000670081
ENSG00000074054.21	CLASP1	0.180534424	0.023267042
ENSG00000163539.18	CLASP2	0.312194163	0.001225874
ENSG00000104859.15	CLASRP	0.500512648	0.001269112
ENSG00000140104.14	CLBA1	1.17808737	0.007305833
ENSG00000137975.8	CLCA2	1.419619168	2.56E-05
ENSG00000114859.16	CLCN2	1.835812656	3.10E-06
ENSG00000171365.17	CLCN5	-0.228637667	0.013670533
ENSG00000011021.23	CLCN6	0.554634421	4.90E-05
ENSG00000186510.12	CLCNKA	1.128444486	0.04588473
ENSG00000184908.20	CLCNKB	0.930017503	0.012487868
ENSG00000163347.6	CLDN1	-1.365029773	0.008758921
ENSG00000134873.10	CLDN10	1.076508761	0.000869037
ENSG00000013297.12	CLDN11	-3.028296295	2.53E-07
ENSG00000157224.16	CLDN12	0.280539496	0.006013348
ENSG00000106404.14	CLDN15	1.268102991	0.000515333
ENSG00000113946.4	CLDN16	2.109138226	0.003487199
ENSG00000164007.11	CLDN19	1.131607707	0.000987453
ENSG00000253958.2	CLDN23	-2.068610949	1.99E-05
ENSG00000184697.7	CLDN6	-0.879201172	0.003641153
ENSG00000181885.18	CLDN7	-6.080479628	1.83E-07
ENSG00000080822.17	CLDND1	-0.386119284	0.001213976
ENSG00000132514.14	CLEC10A	8.382165725	7.64E-05
ENSG00000038532.17	CLEC16A	-0.808044539	0.000858527
ENSG00000157322.18	CLEC18A	2.872929571	1.27E-05
ENSG00000140839.13	CLEC18B	2.795444266	1.36E-05
ENSG00000157335.21	CLEC18C	3.094546438	1.63E-05
ENSG00000261210.8	CLEC19A	-2.63376881	0.004513003
ENSG00000166509.12	CLEC3A	5.161186026	3.71E-05
ENSG00000166527.8	CLEC4D	-2.42723809	0.00173042
ENSG00000153132.13	CLGN	2.38511097	6.94E-07
ENSG00000213719.8	CLIC1	-0.301117098	0.00126448
ENSG00000155962.13	CLIC2	-0.753222115	0.019672389
ENSG00000169504.15	CLIC4	0.131363273	0.045130889
ENSG00000236739.3	CLIC4P1	0.266556284	0.047673862
ENSG00000159212.13	CLIC6	1.179617675	0.044182747
ENSG00000113282.14	CLINT1	-0.294616379	0.001631161
ENSG00000130779.22	CLIP1	-0.249636593	0.014498057
ENSG00000106665.16	CLIP2	-2.386067628	1.47E-06
ENSG00000105270.15	CLIP3	1.231542075	4.78E-05
ENSG00000176444.19	CLK2	1.310724453	2.33E-06
ENSG00000232553.3	CLK2P1	0.911536229	0.004942197
ENSG00000179335.20	CLK3	0.425889621	0.002148255
ENSG00000113240.14	CLK4	0.427887132	0.033156057
ENSG00000165959.12	CLMN	-0.874088246	0.001740631
ENSG00000166250.12	CLMP	-1.552854745	1.29E-06
ENSG00000128973.13	CLN6	0.355335207	0.018773803
ENSG00000182372.10	CLN8	-1.378860706	6.64E-07
ENSG00000253982.3	CLN8-AS1	-0.779873024	0.003369502
ENSG00000074201.9	CLNS1A	0.421221473	0.000743509
ENSG00000162129.15	CLPB	0.419698608	0.000690727
ENSG00000125656.11	CLPP	-0.218091789	0.032463444
ENSG00000104853.16	CLPTM1	-0.212104501	0.026131183
ENSG00000092853.14	CLSPN	0.552952429	4.40E-05
ENSG00000171603.18	CLSTN1	-0.342003287	0.001659007
ENSG00000158258.16	CLSTN2	1.018972512	0.0023275
ENSG00000122705.18	CLTA	-0.390294937	0.000995584
ENSG00000175416.16	CLTB	-1.352359504	4.74E-07
ENSG00000141367.13	CLTC	-0.172336749	0.010293246
ENSG00000070371.16	CLTCL1	0.722733369	0.001886615
ENSG00000147003.7	CLTRN	-2.610649232	7.17E-07
ENSG00000120885.22	CLU	1.09639149	0.000519243
ENSG00000103351.13	CLUAP1	0.87814988	0.002275521
ENSG00000177182.11	CLVS1	1.186107465	0.042428176
ENSG00000146352.13	CLVS2	-3.790753999	2.55E-07
ENSG00000125246.16	CLYBL	2.154716964	1.24E-06
ENSG00000103121.9	CMC2	0.792523294	0.000193379
ENSG00000153815.18	CMIP	0.790975861	4.49E-06
ENSG00000174600.14	CMKLR1	-2.03001262	1.51E-05
ENSG00000162368.15	CMPK1	-0.433925927	0.000144852
ENSG00000089505.18	CMTM1	2.298336424	0.000244788
ENSG00000140931.20	CMTM3	0.62514731	3.73E-05
ENSG00000183723.13	CMTM4	0.725440747	1.33E-05
ENSG00000091317.8	CMTM6	-0.275599765	0.005621715
ENSG00000170293.9	CMTM8	-2.278942717	0.000297937
ENSG00000180917.18	CMTR2	1.387078881	8.45E-07
ENSG00000133313.15	CNDP2	-1.16698314	8.11E-08
ENSG00000205423.12	CNEP1R1	0.859481703	6.65E-05
ENSG00000132259.13	CNGA4	-3.530873215	0.000239254
ENSG00000170289.13	CNGB3	4.055199493	0.000381332
ENSG00000174871.11	CNIH2	1.051899928	0.00283755
ENSG00000143771.12	CNIH4	0.793454812	6.26E-06
ENSG00000149970.16	CNKSR2	2.351211217	2.60E-06
ENSG00000153721.19	CNKSR3	1.480334801	1.28E-05
ENSG00000136110.13	CNMD	-1.484113156	0.003157753
ENSG00000130176.8	CNN1	-1.313636541	9.82E-06
ENSG00000064666.15	CNN2	-0.735614296	4.33E-06
ENSG00000235501.8	CNN3-DT	0.463623212	0.019655005
ENSG00000119946.12	CNNM1	-5.356403736	0.000126973
ENSG00000125107.19	CNOT1	1.22331159	3.44E-08
ENSG00000111596.14	CNOT2	0.166821798	0.024821148
ENSG00000080802.20	CNOT4	0.34545376	0.002943857
ENSG00000113300.13	CNOT6	0.360276343	0.025179307
ENSG00000115649.16	CNPPD1	0.262134332	0.030984034
ENSG00000118432.13	CNR1	-2.997538927	0.003544552
ENSG00000162852.14	CNST	0.792429481	8.11E-06
ENSG00000122756.15	CNTFR	4.295553398	3.93E-05
ENSG00000044459.15	CNTLN	0.772147571	0.000122813
ENSG00000018236.15	CNTN1	4.809242214	1.22E-05
ENSG00000184144.12	CNTN2	2.862353018	0.001452541
ENSG00000149972.12	CNTN5	6.49344952	5.86E-06
ENSG00000108797.12	CNTNAP1	2.80051444	1.08E-06
ENSG00000174469.23	CNTNAP2	-0.880493345	2.84E-06
ENSG00000154529.15	CNTNAP3B	0.682437768	0.002329903
ENSG00000276386.1	CNTNAP3P2	0.597538176	0.002619029
ENSG00000155052.15	CNTNAP5	2.289511126	1.63E-05
ENSG00000119397.19	CNTRL	1.529734917	2.09E-06
ENSG00000183513.9	COA5	0.761395124	0.000477864
ENSG00000168275.16	COA6	0.663551184	0.000465656
ENSG00000231663.3	COA6-AS1	1.607847107	0.023269022
ENSG00000256053.9	COA8	-0.40143899	0.040412387
ENSG00000068120.15	COASY	-0.521234093	0.000450723
ENSG00000106078.19	COBL	-0.805450474	0.00057166
ENSG00000082438.18	COBLL1	-1.244698417	3.60E-05
ENSG00000100473.18	COCH	-2.259709139	0.001813026
ENSG00000135775.14	COG2	1.199271874	2.86E-07
ENSG00000103051.21	COG4	1.084814917	3.18E-06
ENSG00000168434.13	COG7	-0.361865944	0.007564875
ENSG00000213380.16	COG8	1.035289623	7.27E-06
ENSG00000121058.5	COIL	0.386386098	0.001650864
ENSG00000259100.1	COILP1	0.9847462	0.037257715
ENSG00000060718.22	COL11A1	2.952123784	8.68E-09
ENSG00000111799.22	COL12A1	3.301253838	1.83E-06
ENSG00000197467.17	COL13A1	-1.076213947	0.000198977
ENSG00000187955.13	COL14A1	3.796749031	1.93E-05
ENSG00000084636.18	COL16A1	1.584216006	0.00114896
ENSG00000065618.21	COL17A1	-1.757851877	0.000105187
ENSG00000182871.16	COL18A1	-1.061291057	6.95E-06
ENSG00000082293.13	COL19A1	-5.885734138	4.97E-05
ENSG00000108821.14	COL1A1	1.236719873	3.69E-06
ENSG00000164692.19	COL1A2	0.335780689	0.01808954
ENSG00000124749.17	COL21A1	-1.903001726	0.000301901
ENSG00000169436.17	COL22A1	-10.57318045	1.42E-06
ENSG00000050767.18	COL23A1	-2.94637371	8.52E-07
ENSG00000160963.14	COL26A1	-0.907881417	5.96E-05
ENSG00000196739.15	COL27A1	-0.372310102	0.007525051
ENSG00000187498.16	COL4A1	-2.297089552	3.70E-09
ENSG00000134871.19	COL4A2	-1.400742433	8.28E-07
ENSG00000197565.17	COL4A6	-0.854576373	7.81E-05
ENSG00000130635.17	COL5A1	-2.013517049	7.68E-07
ENSG00000204262.14	COL5A2	-3.474965329	4.71E-09
ENSG00000080573.7	COL5A3	-1.713782148	0.046223849
ENSG00000142156.16	COL6A1	-1.475339633	1.96E-06
ENSG00000142173.17	COL6A2	-2.606775952	2.52E-08
ENSG00000228252.9	COL6A4P2	-3.313255242	2.89E-06
ENSG00000206384.11	COL6A6	-1.101347586	0.000322899
ENSG00000114270.18	COL7A1	-1.378400389	3.71E-05
ENSG00000112280.18	COL9A1	9.498067041	9.28E-09
ENSG00000049089.15	COL9A2	-2.716951489	0.000147085
ENSG00000092758.18	COL9A3	-3.503539947	9.66E-10
ENSG00000158270.12	COLEC12	-4.58878171	7.66E-05
ENSG00000130309.12	COLGALT1	-0.432159327	0.000207887
ENSG00000206561.14	COLQ	2.120065487	0.01295473
ENSG00000173163.11	COMMD1	-0.190808665	0.044913772
ENSG00000114744.9	COMMD2	-0.515735986	7.66E-05
ENSG00000140365.16	COMMD4	0.273301913	0.008017672
ENSG00000188243.14	COMMD6	-0.308818249	0.0083517
ENSG00000169019.11	COMMD8	3.480328812	1.21E-06
ENSG00000143207.21	COP1	0.711190177	1.97E-05
ENSG00000122218.17	COPA	0.256829556	0.002345109
ENSG00000129083.13	COPB1	-0.153559082	0.031626281
ENSG00000184432.11	COPB2	-0.402103875	0.000206621
ENSG00000248932.8	COPB2-DT	1.667818436	0.000134982
ENSG00000181789.14	COPG1	-0.644526764	1.40E-05
ENSG00000158623.14	COPG2	0.273987831	0.038573474
ENSG00000172301.11	COPRS	0.451133396	0.002360461
ENSG00000166200.15	COPS2	0.22911982	0.006149067
ENSG00000141030.13	COPS3	0.236207138	0.009749202
ENSG00000138663.9	COPS4	0.251007736	0.00669038
ENSG00000168090.10	COPS6	0.38880705	0.000509744
ENSG00000111652.10	COPS7A	-0.457433359	0.000646039
ENSG00000227252.2	COPS8-DT	-0.954087688	0.018834408
ENSG00000111481.10	COPZ1	-0.221330518	0.00821758
ENSG00000135469.14	COQ10A	0.875996844	0.000257364
ENSG00000115520.9	COQ10B	-0.608543418	0.000705576
ENSG00000167113.11	COQ4	0.482817387	0.003137376
ENSG00000088682.14	COQ9	1.030229807	0.000143642
ENSG00000172725.14	CORO1B	-0.715008778	4.38E-05
ENSG00000110880.11	CORO1C	-0.273279171	0.000905308
ENSG00000106789.13	CORO2A	-1.986648426	0.000266389
ENSG00000103647.13	CORO2B	1.814527858	1.67E-06
ENSG00000167549.19	CORO6	1.931661372	0.000188664
ENSG00000103187.8	COTL1	1.135599339	5.67E-07
ENSG00000138495.7	COX17	-0.563200471	0.005413144
ENSG00000205105.6	COX17P1	-0.569858496	0.013735794
ENSG00000240230.6	COX19	0.583572205	0.000974919
ENSG00000203667.10	COX20	1.185755172	7.12E-06
ENSG00000213025.2	COX20P1	1.185143263	0.003362969
ENSG00000131143.10	COX4I1	0.668696833	5.45E-05
ENSG00000111775.3	COX6A1	-0.274854117	0.007442367
ENSG00000226976.3	COX6A1P2	-0.368016145	0.003013263
ENSG00000126267.11	COX6B1	-0.177205211	0.029904641
ENSG00000161281.11	COX7A1	-8.183436117	5.12E-05
ENSG00000112695.13	COX7A2	-0.391253014	0.001145952
ENSG00000115944.15	COX7A2L	-0.204568417	0.015394289
ENSG00000131174.7	COX7B	-0.333964188	0.003182388
ENSG00000108582.12	CPD	-0.508401208	0.000215957
ENSG00000109472.14	CPE	-0.305089468	0.015635459
ENSG00000214575.10	CPEB1	1.266850724	0.030395964
ENSG00000113742.14	CPEB4	-0.408472635	0.002627278
ENSG00000197603.16	CPLANE1	0.772113545	9.68E-05
ENSG00000135678.12	CPM	-0.939098568	0.047437142
ENSG00000227838.1	CPMER	-1.496115316	0.004707596
ENSG00000214078.13	CPNE1	0.256523725	0.002764173
ENSG00000140848.17	CPNE2	1.212608164	5.18E-07
ENSG00000085719.13	CPNE3	-0.321709704	0.001095165
ENSG00000139117.14	CPNE8	11.63578357	2.38E-07
ENSG00000144550.14	CPNE9	1.556715811	0.005396702
ENSG00000080819.9	CPOX	0.302900308	0.011772168
ENSG00000103381.12	CPPED1	-1.085339653	1.44E-05
ENSG00000104324.16	CPQ	-0.933285378	0.002339766
ENSG00000021826.18	CPS1	-1.074250266	0.000420177
ENSG00000165934.13	CPSF2	0.262814171	0.012808616
ENSG00000119203.14	CPSF3	0.313941382	0.003374982
ENSG00000111605.18	CPSF6	0.348034545	0.001131157
ENSG00000149532.16	CPSF7	0.398740633	0.001587843
ENSG00000110090.13	CPT1A	-1.870527379	0.00077232
ENSG00000169169.15	CPT1C	3.871229079	5.22E-09
ENSG00000157184.7	CPT2	0.222043551	0.030660075
ENSG00000224051.7	CPTP	-0.586127693	0.000772808
ENSG00000106066.15	CPVL	-0.381272203	0.007089133
ENSG00000088882.8	CPXM1	0.548432983	8.04E-05
ENSG00000121898.13	CPXM2	-0.811940738	0.018243404
ENSG00000203710.12	CR1	-1.429689891	0.000958958
ENSG00000197721.17	CR1L	-10.27526711	2.15E-06
ENSG00000166426.8	CRABP1	4.117645582	0.001240415
ENSG00000143320.9	CRABP2	4.123697194	1.15E-08
ENSG00000148204.12	CRB2	3.431826214	8.25E-07
ENSG00000130545.16	CRB3	-7.012060459	7.58E-06
ENSG00000113851.16	CRBN	0.378154118	0.002012836
ENSG00000118260.15	CREB1	0.252261209	0.004668419
ENSG00000107175.12	CREB3	-0.401557307	0.002527727
ENSG00000157613.11	CREB3L1	-0.62042699	0.011209013
ENSG00000182158.16	CREB3L2	-1.043474876	6.47E-06
ENSG00000143578.16	CREB3L4	0.645037654	0.001858208
ENSG00000146592.17	CREB5	-2.904098145	9.70E-05
ENSG00000005339.15	CREBBP	0.260341056	0.007128832
ENSG00000111269.3	CREBL2	-1.059571007	3.92E-07
ENSG00000137504.15	CREBZF	0.678109088	0.000704811
ENSG00000143162.9	CREG1	1.150662477	1.59E-06
ENSG00000184164.15	CRELD2	-0.368882743	0.005956119
ENSG00000095794.21	CREM	-0.248844905	0.031690746
ENSG00000145708.11	CRHBP	-2.261030733	0.006907088
ENSG00000150938.10	CRIM1	-1.623424308	5.81E-08
ENSG00000260025.2	CRIM1-DT	-1.215178494	0.004091723
ENSG00000182809.11	CRIP2	-1.598216214	1.85E-05
ENSG00000146215.14	CRIP3	2.400318733	0.000256967
ENSG00000119878.6	CRIPT	0.279794845	0.036966935
ENSG00000103196.12	CRISPLD2	0.684901574	0.023410801
ENSG00000176390.12	CRLF3	-0.405146026	0.013834549
ENSG00000072832.15	CRMP1	-2.620856638	8.80E-07
ENSG00000245694.12	CRNDE	3.207655084	6.54E-07
ENSG00000101343.15	CRNKL1	0.209507587	0.038234651
ENSG00000058453.17	CROCC	0.48774629	0.000905184
ENSG00000215908.12	CROCCP2	1.467548523	0.003742895
ENSG00000291072.1	CROCCP2	0.560347562	0.004495077
ENSG00000290842.1	CROCCP3	1.454183651	0.001330022
ENSG00000214960.11	CRPPA	-0.964719456	0.000481701
ENSG00000170275.15	CRTAP	-0.66746643	3.55E-05
ENSG00000105662.16	CRTC1	0.358643787	0.002421149
ENSG00000160741.17	CRTC2	1.171481238	3.28E-06
ENSG00000140577.17	CRTC3	0.401692928	0.007174291
ENSG00000121671.12	CRY2	-0.351278754	0.005318865
ENSG00000109846.9	CRYAB	3.473298341	5.90E-06
ENSG00000080200.10	CRYBG3	0.233794805	0.026830317
ENSG00000118231.5	CRYGD	-1.179081695	0.011513018
ENSG00000165475.15	CRYL1	-1.5963822	0.001458709
ENSG00000103316.12	CRYM	-2.910061932	7.26E-05
ENSG00000205758.12	CRYZL1	0.673219961	0.002578224
ENSG00000242193.11	CRYZL2P	-4.884770379	1.81E-05
ENSG00000139631.20	CSAD	1.198909283	0.003950328
ENSG00000198930.13	CSAG1	-7.150054928	0.000277943
ENSG00000268902.4	CSAG2	-8.636099734	2.71E-05
ENSG00000268916.6	CSAG3	-8.82712458	1.86E-05
ENSG00000172346.15	CSDC2	-1.738510534	3.53E-05
ENSG00000124207.17	CSE1L	0.457891806	0.00024181
ENSG00000184371.14	CSF1	0.705097484	0.000109253
ENSG00000147408.16	CSGALNACT1	-2.476061659	0.000480562
ENSG00000169826.8	CSGALNACT2	-0.391623492	0.005391272
ENSG00000103653.17	CSK	-0.279620148	0.011586008
ENSG00000183117.20	CSMD1	10.30766362	2.97E-06
ENSG00000121904.19	CSMD2	-10.34955857	2.34E-06
ENSG00000113712.19	CSNK1A1	0.171188205	0.036122954
ENSG00000151292.19	CSNK1G3	-0.331937722	0.001848697
ENSG00000101266.19	CSNK2A1	0.17978139	0.012019673
ENSG00000070770.10	CSNK2A2	0.919286334	2.21E-06
ENSG00000254598.3	CSNK2A3	0.252472793	0.011544373
ENSG00000173546.7	CSPG4	1.614597137	1.63E-06
ENSG00000104218.16	CSPP1	-0.276784351	0.011779402
ENSG00000144655.15	CSRNP1	-1.172931528	3.59E-05
ENSG00000159176.14	CSRP1	-6.802716635	1.18E-10
ENSG00000175183.10	CSRP2	0.935022223	2.42E-05
ENSG00000170373.9	CST1	-9.044837765	2.00E-07
ENSG00000170369.4	CST2	-7.220348953	7.46E-11
ENSG00000101439.9	CST3	-0.724358354	2.43E-05
ENSG00000101441.5	CST4	-8.779313908	3.62E-10
ENSG00000160213.9	CSTB	-0.69229831	1.70E-05
ENSG00000176102.13	CSTF3	0.432915969	0.000786684
ENSG00000159692.17	CTBP1	0.249272045	0.004546318
ENSG00000175029.17	CTBP2	0.388166678	0.003378568
ENSG00000251102.1	CTBP2P4	0.48112965	0.00918279
ENSG00000117151.13	CTBS	-1.675448702	4.27E-05
ENSG00000178971.17	CTC1	0.461242618	0.004367276
ENSG00000102974.16	CTCF	0.745218983	2.16E-06
ENSG00000144579.8	CTDSP1	-0.723734856	3.58E-05
ENSG00000175215.11	CTDSP2	-0.167594168	0.017602292
ENSG00000144677.15	CTDSPL	-0.51864979	8.55E-05
ENSG00000137770.14	CTDSPL2	0.498209038	6.10E-05
ENSG00000116761.12	CTH	-1.357127526	1.33E-05
ENSG00000164932.13	CTHRC1	-2.63692866	0.000299795
ENSG00000134030.14	CTIF	-0.922505982	2.15E-05
ENSG00000044115.21	CTNNA1	-0.132458996	0.043226866
ENSG00000183230.18	CTNNA3	1.580931629	0.000202004
ENSG00000119326.15	CTNNAL1	0.729656774	1.06E-05
ENSG00000168036.18	CTNNB1	-0.134063635	0.036377045
ENSG00000178585.15	CTNNBIP1	-0.753038755	8.83E-05
ENSG00000198561.16	CTNND1	-0.828119197	0.001776859
ENSG00000169862.21	CTNND2	0.444836277	0.03158081
ENSG00000040531.16	CTNS	-0.370545141	0.009370599
ENSG00000262903.1	CTNS-AS1	1.003318365	0.013866341
ENSG00000171793.17	CTPS1	0.663074313	4.69E-05
ENSG00000198730.9	CTR9	-0.731375797	5.32E-05
ENSG00000064601.21	CTSA	-0.434152503	0.007221499
ENSG00000164733.22	CTSB	-0.947790702	4.64E-06
ENSG00000109861.17	CTSC	-0.504030823	0.001558831
ENSG00000117984.15	CTSD	-0.317439212	0.001406398
ENSG00000174080.12	CTSF	-9.46062062	1.24E-08
ENSG00000143387.14	CTSK	2.329169044	2.25E-06
ENSG00000135047.16	CTSL	-0.599938497	4.11E-05
ENSG00000256043.5	CTSO	-0.759805674	0.0131552
ENSG00000136943.12	CTSV	-2.238415296	0.000153537
ENSG00000085733.16	CTTN	-0.486294324	7.57E-05
ENSG00000077063.11	CTTNBP2	0.307676514	0.034316964
ENSG00000142544.7	CTU1	-0.690618655	0.006285071
ENSG00000174177.13	CTU2	0.965077555	4.46E-05
ENSG00000178531.6	CTXN1	1.030966142	0.000374358
ENSG00000107611.16	CUBN	-4.930265989	9.59E-08
ENSG00000107874.11	CUEDC2	0.73268131	7.47E-05
ENSG00000055130.18	CUL1	0.445762509	0.000453586
ENSG00000166266.14	CUL5	0.198659166	0.016104491
ENSG00000044090.13	CUL7	-0.378220067	0.036363806
ENSG00000112659.14	CUL9	1.054334595	2.93E-05
ENSG00000112514.18	CUTA	0.345483114	0.001342507
ENSG00000257923.12	CUX1	-0.275624693	0.003525004
ENSG00000153015.17	CWC27	-0.164860661	0.039686873
ENSG00000006210.7	CX3CL1	2.800894461	6.76E-08
ENSG00000163734.4	CXCL3	-1.290457133	0.016214389
ENSG00000163735.7	CXCL5	-1.240313467	0.007328087
ENSG00000180871.8	CXCR2	1.449208248	0.00015639
ENSG00000121966.8	CXCR4	-5.654846862	3.34E-06
ENSG00000160683.5	CXCR5	-1.343914252	0.00946475
ENSG00000168772.12	CXXC4	0.375776677	0.00956212
ENSG00000171604.12	CXXC5	0.209629927	0.012390643
ENSG00000114395.11	CYB561D2	-0.684610523	0.017594348
ENSG00000166347.19	CYB5A	-0.845789696	2.37E-05
ENSG00000103018.18	CYB5B	1.243862246	4.12E-07
ENSG00000182224.12	CYB5D1	0.725220436	0.006834573
ENSG00000159348.13	CYB5R1	-0.632514714	0.000223366
ENSG00000100243.22	CYB5R3	0.262919283	0.004750116
ENSG00000065615.14	CYB5R4	-0.566028515	0.01191505
ENSG00000215883.11	CYB5RL	0.718873121	0.00275818
ENSG00000071967.12	CYBRD1	1.306180309	0.000406239
ENSG00000172115.9	CYCS	-0.52762259	0.000181714
ENSG00000214810.4	CYCSP55	-0.38954984	0.02947025
ENSG00000055163.21	CYFIP2	0.380957947	0.000174078
ENSG00000083799.18	CYLD	0.534010397	7.88E-05
ENSG00000119004.17	CYP20A1	-0.263664516	0.012159684
ENSG00000095596.12	CYP26A1	-7.686153409	7.56E-07
ENSG00000135929.9	CYP27A1	-1.172368983	0.000104923
ENSG00000111012.10	CYP27B1	1.157031427	0.020730904
ENSG00000186684.14	CYP27C1	-1.212239175	0.000623913
ENSG00000197408.10	CYP2B6	-8.520274883	4.93E-05
ENSG00000138115.15	CYP2C8	2.635209477	9.11E-05
ENSG00000167600.14	CYP2S1	-1.429207471	0.000672047
ENSG00000155016.18	CYP2U1	1.68620343	3.87E-06
ENSG00000146233.8	CYP39A1	2.656860328	0.000735029
ENSG00000036530.9	CYP46A1	1.081573754	0.018875322
ENSG00000226562.5	CYP4F26P	2.546757324	0.001449667
ENSG00000186377.8	CYP4X1	1.25117916	0.016575889
ENSG00000172817.4	CYP7B1	3.912268714	6.69E-07
ENSG00000197872.11	CYRIA	1.018814329	0.001766318
ENSG00000153310.22	CYRIB	-0.455594743	9.05E-05
ENSG00000105443.17	CYTH2	0.471610514	0.000165163
ENSG00000008256.16	CYTH3	0.463015108	0.006774236
ENSG00000222041.13	CYTOR	-1.083295323	2.62E-05
ENSG00000162384.14	CZIB	0.323176707	0.02173903
ENSG00000180902.18	D2HGDH	0.776883522	0.002710136
ENSG00000100592.16	DAAM1	-1.194226176	1.49E-06
ENSG00000173406.16	DAB1	1.005545919	0.000848821
ENSG00000153071.15	DAB2	-1.277028932	1.42E-06
ENSG00000136848.19	DAB2IP	-0.472311525	0.000629899
ENSG00000276644.5	DACH1	1.032476809	0.004290363
ENSG00000126733.22	DACH2	3.238576144	4.10E-05
ENSG00000165617.15	DACT1	1.47183344	4.51E-06
ENSG00000164488.12	DACT2	-7.424345271	5.90E-07
ENSG00000197380.11	DACT3	2.031907558	3.60E-06
ENSG00000129562.11	DAD1	-0.748540404	9.10E-05
ENSG00000164535.15	DAGLB	-0.378170105	0.005017972
ENSG00000226950.8	DANCR	-0.861643432	6.88E-06
ENSG00000112977.16	DAP	-0.676229824	0.000103709
ENSG00000132676.16	DAP3	0.769242907	1.55E-05
ENSG00000035664.11	DAPK2	-1.505743528	0.001491442
ENSG00000167657.14	DAPK3	-0.86339452	5.17E-06
ENSG00000117593.12	DARS2	1.171539661	1.62E-07
ENSG00000204209.13	DAXX	0.416931943	0.003101722
ENSG00000071626.17	DAZAP1	-0.279774552	0.002424443
ENSG00000092345.14	DAZL	3.93046835	2.19E-06
ENSG00000006634.8	DBF4	0.317596173	0.005494019
ENSG00000161692.18	DBF4B	0.750777266	0.000101839
ENSG00000225756.1	DBH-AS1	2.527905268	0.000641038
ENSG00000105516.11	DBP	1.547624509	0.000189587
ENSG00000137992.15	DBT	-0.301806567	0.014314447
ENSG00000145041.16	DCAF1	0.264707434	0.018696717
ENSG00000122741.16	DCAF10	0.316733468	0.004038066
ENSG00000198876.13	DCAF12	0.557643033	7.61E-05
ENSG00000198889.5	DCAF12L1	-3.958983992	0.000266564
ENSG00000198354.7	DCAF12L2	1.068026529	0.001506146
ENSG00000132017.11	DCAF15	0.328247708	0.001666761
ENSG00000163257.11	DCAF16	0.228695595	0.044752068
ENSG00000119599.17	DCAF4	-1.375721837	6.83E-06
ENSG00000139990.18	DCAF5	0.361874474	0.002324325
ENSG00000143164.16	DCAF6	1.136673795	9.35E-07
ENSG00000132716.19	DCAF8	1.100057877	3.13E-06
ENSG00000228606.4	DCAF8-DT	1.679539157	0.002921816
ENSG00000172992.13	DCAKD	-0.446131664	0.003290767
ENSG00000164465.19	DCBLD1	-1.114476325	3.18E-05
ENSG00000057019.16	DCBLD2	0.650890328	6.12E-06
ENSG00000170959.15	DCDC1	2.145804237	0.002970604
ENSG00000146038.12	DCDC2	-3.653133555	0.000484228
ENSG00000166341.9	DCHS1	-0.338038875	0.006862648
ENSG00000170390.16	DCLK2	1.91708912	0.001051945
ENSG00000198924.8	DCLRE1A	0.354984687	0.00960444
ENSG00000152457.19	DCLRE1C	0.628782168	0.001122175
ENSG00000172795.17	DCP2	-0.165976844	0.049118066
ENSG00000110063.10	DCPS	0.315600307	0.012349038
ENSG00000204843.13	DCTN1	-0.328238226	0.001071428
ENSG00000175203.17	DCTN2	-0.35286261	0.000958446
ENSG00000137100.16	DCTN3	0.476637646	0.011284549
ENSG00000132912.13	DCTN4	0.35333124	0.00037373
ENSG00000166847.10	DCTN5	-0.245190528	0.002638901
ENSG00000150401.15	DCUN1D2	0.364138384	0.046003321
ENSG00000188215.10	DCUN1D3	-0.35591731	0.013295936
ENSG00000109184.15	DCUN1D4	0.748872002	1.66E-05
ENSG00000137692.12	DCUN1D5	-0.156746608	0.046875787
ENSG00000077279.20	DCX	1.217571719	0.001182874
ENSG00000169738.8	DCXR	-0.501734026	0.006934905
ENSG00000130311.11	DDA1	-0.407103139	0.000602792
ENSG00000153904.21	DDAH1	-1.691909736	2.50E-07
ENSG00000167986.15	DDB1	0.140747936	0.02910495
ENSG00000100523.16	DDHD1	-0.735013379	5.91E-05
ENSG00000085788.14	DDHD2	0.483743237	0.012065799
ENSG00000165490.13	DDIAS	0.478332491	0.005069778
ENSG00000168209.6	DDIT4	1.225061635	3.80E-07
ENSG00000145358.6	DDIT4L	-2.409992243	4.11E-06
ENSG00000244038.11	DDOST	-0.263585576	0.001793589
ENSG00000204580.14	DDR1	0.833210367	1.74E-06
ENSG00000162733.19	DDR2	3.949509514	1.32E-06
ENSG00000013573.17	DDX11	0.602462987	9.32E-05
ENSG00000245614.6	DDX11-AS1	1.989996383	0.005417237
ENSG00000214826.5	DDX12P	0.999938669	0.000102025
[truncated: 15,681 more rows]
